# Supplementary material for: Comparative Evaluation of Explicit Solvent Models for RNA-Ligand Docking
Source: J Chem Inf Model. 2026 May 21;66(11):6719–32. doi: 10.1021/acs.jcim.6c00498 (PMC13250911; doi:10.1021/acs.jcim.6c00498)
Supplement: Supplementary file 2 [file ci6c00498_si_002.xlsx]

## Sheet: Title
	Supporting Information:
	Comparative Evaluation of Explicit Solvent Models for RNA-Ligand Docking
	Laura Almena Rodriguez1, Christian Kersten1, 2 *
	1 Institute of Pharmaceutical and Biomedical Sciences, Johannes Gutenberg-University Mainz, Staudingerweg 5, 55128 Mainz, Germany.
	2 Institute for Quantitative and Computational Biosciences, Johannes Gutenberg-University, BioZentrum I, Hanns-Dieter-Hüsch Weg 15, 55128 Mainz, Germany.
	*Corresponding author: kerstec@uni-mainz.de
	Content:
	Re-, cross-docking results and dataset information: Tables S1 - S9

## Sheet: Table S1
Table S1: Dataset Information and RMSD values for the RNA-ligand redocking dataset.
Target information, physicochemical descriptors (Molecular Weight, number (No.) of rotatable bonds, formal charge, number of Lipinski acceptors and donors, logP(octanol/water) (logP(o/w)) and topological polar surface area (TPSA)) and smiles for the ligands with protonation state comments.
Number and type of binding site ions within a distance of 6 Å from the ligand are tabulated and were included for all dockings.
RMSD values in Å for RNA-ligand redockings implying dry, wet, rism, waterdock_fxx and gw34 as solvent models and using FlexX, HYDE, LeadIT and GOLD as docking tools.
For FlexX and HYDE redockings, solvent models gw38 and gw42 (data shown in grey) were studied initially, but not followed up.
Modified cutoff distances in Å (<6 Å) for water molecules to be included in GOLD dockings are tabulated (data shown in grey).
												FlexX							HYDE							LeadIT					GOLD					GOLD - Water cutoff distance
RNA target	Ligand Smiles	Weight	No. Rotatable Bonds	Formal Charge	No. Acceptors	No. Donors	logP(o/w)	TPSA	PDB	Resolution	Binding Site Ions	dry	wet	rism	waterdock_fxx	gw34	gw38	gw42	dry	wet	rism	waterdock_fxx	gw34	gw38	gw42	dry	wet	rism	waterdock_fxx	gw34	dry	wet	rism	waterdock_fxx	gw34	dry	wet	rism	waterdock_fxx	gw34	Protonation State Comments
AMP RNA APTAMER COMPLEX, NMR, 8 STRUCTURES	P(=O)(OCC1C(O)C(O)C(n2c3ncnc(N)c3nc2)O1)([O-])[O-]	345.208	4	-2	12	4	-3.30594	179.75	1am0	NMR	-	2.79912	2.79912	3.66825	3.10567	4.71874	3.24596	3.24596	2.61094	2.61094	1.08734	3.91384	5.32747	4.35141	4.50023	3.8563	3.8563	1.213	1.7214	1.5217	3.3381	3.2817	3.2328	1.6415	3.2617
CRYSTAL STRUCTURE OF A BIOTIN-BINDING RNA PSEUDOKNOT	O=C([O-])CCCCC1SCC2NC(=O)NC12	243.307	5	-1	5	2	0.44	81.26	1f27	1.3	1x Mg2+	6.60016	6.66763	6.34257	6.5443	6.61934	6.61934	6.61934	6.75565	6.86989	1.65111	2.08069	1.33226	6.52328	6.17729	6.5895	1.3318	1.2402	2.4382	1.3119	2.0768	1.1906	2.1221	2.0407	1.2095						HYDE gw34 lactam deprotonated
STRUCTURE OF TAR RNA COMPLEXED WITH A TAT-TAR INTERACTION NANOMOLAR INHIBITOR THAT WAS IDENTIFIED BY COMPUTATIONAL SCREENING	O=C(C)c1cc2N(CCC[NH+](C)C)c3c(Sc2cc1)cccc3	327.472	5	1	3	1	3.885	24.75	1lvj	NMR	-	7.00929	7.00929		4.46461	9.2122	9.2122	9.2122	7.43013	7.43013		8.60695	9.48841	8.97446	8.42491	9.1742	9.1742	10.0341	7.4122	7.9079	6.2025	6.4816	6.2208	6.2355	6.4812						HYDE dry, wet and all GOLD dockings tertiary aliphatic amine deprotonated
THEOPHYLLINE-BINDING RNA IN COMPLEX WITH THEOPHYLLINE, NMR,REGULARIZED MEAN STRUCTURE, REFINEMENT WITH TORSION ANGLE AND BASE-BASE POSITIONAL DATABASE POTENTIALS AND DIPOLAR COUPLINGS	O=C1N(C)C(=O)c2[nH]cnc2N1C	180.167	0	0	6	1	-0.994	69.3	1o15	NMR	-	3.27563	3.27563	3.84024	4.06912	3.21409	3.21409	3.21409	3.10663	3.10663	3.85768	3.80746	2.96011	2.96013	2.96012	3.6882	3.6882	3.755	0.8096	3.7617	3.7801	3.6671	3.6938	3.5869	3.7195
SOLUTION STRUCTURE OF THE MALACHITE GREEN RNA BINDING APTAMER	[N+](\C)(/C)=C\1/C=C/C(=C(/c2ccc(N(C)C)cc2)\c2ccccc2)/C=C/1	329.467	3	1	2	0	5.061	6.25	1q8n	NMR	-	6.33364	6.33364	4.6499	4.07432	4.19283	6.28808	6.33364	5.16064	5.16064	5.77164	2.19385	5.22921	5.18635	5.15805	3.0565	3.0565	4.0976	7.0359	3.0565	0.9472	1.0167	0.6556	0.8957	0.8975			4		5.5
ATP BINDING RNA APTAMER IN COMPLEX WITH AMP, NMR, 10 STRUCTURES	P(=O)(OCC1C(O)C(O)C(n2c3ncnc(N)c3nc2)O1)([O-])[O-]	345.208	4	-2	12	4	-3.30594	179.75	1raw	NMR	-	5.77606	5.77606	5.71195	5.7721	5.56385	5.56385	5.93091	5.38565	5.38565	6.27044	5.35488	8.03885	6.84812	5.48111	1.7798	1.7798	2.7825	1.5703	3.1767	1.9456	1.5158	1.4707	1.4704	1.5028
A-RIBOSWITCH-ADENINE COMPLEX	Nc1ncnc2[nH]cnc12	135.13	0	0	5	3	-0.75394	80.48	1y26	2.1	1x Mg2+	0.58992	0.58992	0.58992	0.58992	0.58992	0.58992	0.58992	2.81483	0.364658	3.42911	2.81941	2.81164	2.81147	3.15922	0.2162	0.5858	0.5858	0.3378	0.5858	0.3063	0.3328	0.3121	0.3304	0.3835						HYDE rism pyrimidine potonated
G-RIBOSWITCH-GUANINE COMPLEX	O=C1NC(N)=Nc2[nH]cnc12	151.129	0	0	6	4	-1.323	96.16	1y27	2.4	-	0.252794	0.252794	0.494423	0.280686	0.280686	0.280686	0.321887	0.236886	0.236915	4.01935	0.195749	0.17326	0.173271	0.173306	0.1856	0.1856	0.3937	0.1907	0.2399	0.2828	0.2847	0.2784	0.2426	0.2696
CRYSTAL STRUCTURE OF THE DIELS-ALDER RIBOZYME COMPLEXED WITH THE PRODUCT OF THE REACTION BETWEEN N-PENTYLMALEIMIDE AND COVALENTLY ATTACHED 9-HYDROXYMETHYLANTHRACENE	O=C1N(CCCCC)C(=O)C2C1C1(CO)c3c(cccc3)C2c2c1cccc2	375.468	5	0	4	1	3.743	57.61	1ykv	3.3	-	1.66455	1.66455	1.66455	1.66455	1.24247	1.24247	1.66455	1.02292	1.02292	1.71945	1.7486	2.78414	2.78391	2.78389	0.7207	0.7207	0.6261	1.0615	3.4827	0.7508	0.6413	0.9947	0.9256	0.6629			4		5.5
CRYSTAL STRUCTURE OF SELENIUM-MODIFIED DIELS-ALDER RIBOZYME COMPLEXED WITH THE PRODUCT OF THE REACTION BETWEEN N-PENTYLMALEIMIDE AND COVALENTLY ATTACHED 9-HYDROXYMETHYLANTHRACENE	O=C1N(CCCCC)C(=O)C2C1C1(CO)c3c(cccc3)C2c2c1cccc2	375.468	5	0	4	1	3.743	57.61	1yls	3	-	1.78122	1.78122	1.32752	1.45849	1.78122	1.34089	1.78122	1.41543	1.64989	1.08954	1.43137	1.07336	1.0734	1.64605	0.7548	0.7548	3.1936	1.7411	3.2421	0.694	0.4813	0.7169	0.3775	0.6336			4		5
GUANINE RIBOSWITCH C74U MUTANT BOUND TO 2,6-DIAMINOPURINE	Nc1nc(N)c2nc[nH]c2n1	150.145	0	0	6	5	-1.05894	106.5	2b57	2.15	-	0.422817	0.268513	0.331362	0.491103	0.268513	0.268513	0.422817	0.1148	3.76899	3.75777	2.74851	2.75078	2.75071	2.75071	0.378	0.3454	0.3229	0.4737	0.5188	0.3234	0.2067	0.2422	0.2584	0.2013
GUANINE RIBOSWITCH A21U, U75A MUTANT BOUND TO HYPOXANTHINE	O=C1NC=Nc2nc[nH]c12	136.114	0	0	5	2	-1.004	70.14	2ees	1.75	-	0.188211	0.188211	0.188211	0.188211	0.188211	0.142577	0.142577	3.56072	3.48798	0.322157	3.06769	0.244425	3.68031	3.68033	0.5226	0.3096	0.5829	0.395	0.2761	0.3142	0.2438	0.1949	0.265	0.3181
GUANINE RIBOSWITCH A21G, U75C MUTANT BOUND TO HYPOXANTHINE	O=C1NC=Nc2nc[nH]c12	136.114	0	0	5	2	-1.004	70.14	2eet	1.95	-	0.245274	0.36254	0.245274	0.36254	0.402699	0.402699	0.402699	3.00084	2.99487	2.38951	2.99775	0.165621	0.165598	2.39174	0.5222	0.3196	0.3244	0.2443	0.2964	0.3399	0.3082	0.2881	0.3371	0.3138
GUANINE RIBOSWITCH U22A, A52U MUTANT BOUND TO HYPOXANTHINE	O=C1NC=Nc2nc[nH]c12	136.114	0	0	5	2	-1.004	70.14	2eeu	1.95	-	0.308206	0.308206	0.308206	0.308206	0.447037	0.334055	0.308206	0.194829	3.42964	0.186176	0.182916	0.268983	2.3769	3.22035	0.3432	0.3694	0.3482	0.3587	0.4093	0.3149	0.3016	0.2714	0.3087	0.252
GUANINE RIBOSWITCH U22C, A52G MUTANT BOUND TO HYPOXANTHINE	O=C1NC=Nc2nc[nH]c12	136.114	0	0	5	2	-1.004	70.14	2eev	1.95	-	0.370742	0.361679	0.336871	0.361679	0.361679	0.361679	0.361679	3.80636	2.97486	3.67769	2.96916	2.37571	3.45762	2.37558	0.2581	0.2078	0.2424	0.2361	0.2582	0.2108	0.2034	0.2332	0.2219	0.2095
GUANINE RIBOSWITCH U47C MUTANT BOUND TO HYPOXANTHINE	O=C1NC=Nc2nc[nH]c12	136.114	0	0	5	2	-1.004	70.14	2eew	2.25	-	0.441661	0.441661	0.441661	0.604147	0.573667	0.573667	0.573667	4.00548	0.290636	0.322498	0.298661	2.39135	2.39135	2.39137	0.4432	0.352	0.4434	0.2537	0.4705	0.3227	0.2558	0.2689	0.3337	0.2986
MODIFIED PYRIMIDINES SPECIFICALLY BIND THE PURINE RIBOSWITCH	Nc1nc(N)cc(N)n1	125.135	0	0	5	6	-1.272	103.84	2g9c	1.7	-	0.269034	0.269034	0.269034	0.426318	0.316961	0.176131	0.269034	2.72373	2.72351	2.72233	2.72714	2.72519	2.72522	2.72352	0.2715	0.2715	0.3656	0.4317	0.4172	0.223	0.223	0.2569	0.2728	0.2404						HYDE dry, wet, rism pyrimidine protonated
CRYSTAL STRUCTURE OF THIAMINE PYROPHOSPHATE-SPECIFIC RIBOSWITCH IN COMPLEX WITH THIAMINE PYROPHOSPHATE	P(=O)(OP(=O)([O-])[O-])(OCCc1c(C)[n+](Cc2c(N)nc(C)nc2)cs1)[O-]	422.295	8	-2	11	2	-1.445	159.49	2gdi	2.05	3x Mg2+	1.47168	0.653071	1.5241	1.47353	0.894414	1.69849	1.29982	5.88251	1.39965	1.43601	1.54355	1.7527	2.01427	1.95374	1.0052	1.4897	1.5456	1.9418	1.5928	3.067	1.6752	1.8169	3.0925	0.5878		4	4		3.5
CRYSTAL STRUCTURE OF AN E. COLI THI-BOX RIBOSWITCH BOUND TO THIAMINE PYROPHOSPHATE, MANGANESE IONS	P(=O)(OP(=O)([O-])[O-])(OCCc1c(C)[n+](Cc2c(N)nc(C)nc2)cs1)[O-]	422.295	8	-2	11	2	-1.445	159.49	2hoj	2.5	3x Mn2+	2.41266	1.91674	1.02206	1.53758	1.62408	0.950498	2.91018	1.56095	1.39771	1.0454	0.773878	2.13502	1.03266	2.57832	1.5413	1.9565	0.5071	1.4817	0.5837	2.1208	1.6608	1.9369	1.7767	1.2995			3		3.6	HYDE wet pyrimidine protonated
CRYSTAL STRUCTURE OF AN E. COLI THI-BOX RIBOSWITCH BOUND TO THIAMINE MONOPHOSPHATE	P(=O)(OCCc1c(C)[n+](Cc2c(N)nc(C)nc2)cs1)([O-])[O-]	343.324	6	-1	8	2	-0.513	116.12	2hom	2.89	2x Mg2+	7.71121	1.07102	1.86805	0.758489	2.33703	1.79347	2.64386	8.25251	4.52452	0.510429	1.12	2.04999	1.56274	1.01493	1.9579	1.1478	0.788	0.954	1.4724	0.6163	0.5544	0.5258	0.5793	0.6499			4		4
CRYSTAL STRUCTURE OF AN E. COLI THI-BOX RIBOSWITCH BOUND TO PYRITHIAMINE	OCCc1c(C)[n+](Cc2c(N)nc(C)nc2)ccc1	259.333	4	1	5	3	0.856	75.91	2hop	3.3	-	3.38727	3.38727	3.40143	3.44685	2.54823	3.65129	2.84966	2.90816	2.90816	2.03487	6.6358	3.33945	4.9946	1.68203	3.2216	3.2216	1.2501	3.1068	6.4916	6.9587	6.9562	6.7043	6.9448	6.976			4			HYDE waterdock_fxx pyrimidine protonated
INHIBITOR INDUCED STRUCTURAL CHANGE IN THE HCV IRES DOMAIN IIA RNA	[NH+](CCCn1c(N)[nH+]c2c1c1c(OC(C[NH+](C)C)C1)cc2)(C)C	320.461	6	3	6	5	2.1	63.2	2ku0	NMR	-	6.6359	6.6359	6.88083	2.34051	6.6359	6.6359	6.6359	6.95586	6.95586	6.5154	1.85381	6.4521	5.02534	6.95584	6.9535	6.9535	2.2023	6.9503	1.8216	7.1652	7.0598	6.681	7.1069	6.8826			3		5.5	all GOLD dockings tertiary aromatic amines deprotonated, in addition in all dockings imidazol deprotonated
SOLUTION STRUCTURE OF A PREQ1 RIBOSWITCH (CLASS I) APTAMER BOUND TO PREQ1	O=C1NC(N)=Nc2[nH]cc(C[NH3+])c12	180.191	1	1	6	7	-0.832	110.91	2l1v	NMR	-	0.529243	0.529243	0.529243	0.529243	0.529243	0.529243	0.529243	0.609459	0.609459	0.513097	0.604227	2.89713	2.70151	2.70152	0.4321	0.4321	0.4204	0.4424	0.4515	0.4514	0.5059	2.7022	0.4628	0.6599
CHEMICAL PROBE BOUND TO HIV TAR RNA	O=C(Nc1cc(OC)c2c(c1)cccc2)C([NH3+])CCC/[NH+]=C(\N)/N	331.42	8	2	7	9	1.863	131.98	2l8h	NMR	-	4.83601	4.83601	2.86897	2.93776	3.25915	4.77991	3.10188	3.44228	3.44228	2.53359	3.84951	2.24614	3.7281	3.29293	5.2817	5.2817	1.2415	2.6818	2.6737	2.0865	2.0397	2.3124	2.1565	2.1143			4			all GOLD dockings and HYDE rism primary aliphatic amine deprotonated, all GOLD dockings guanidine twice protonated
SOLUTION STRUCTURE OF SMALL MOLECULE-INFLUENZA RNA COMPLEX	O(C)c1c(OC)cc2nc(N3CC[NH2+]CC3)nc(N)c2c1	290.347	3	1	7	4	-0.03026	90.11	2lwk	NMR	-	6.9686	6.9686	5.39276	4.66486	4.73004	6.9523	6.9686	8.34174	8.34174	5.69228	4.51561	4.46192	3.64796	7.02653	8.0041	8.0041	5.914	7.93	8.0041	6.9192	6.8237	6.7126	6.8661	6.7618			4			all GOLD dockings secondary aliphatic amine deprotonated
SOLUTION NMR STRUCTURE OF A PREQ1 CLASS II RIBOSWITCH FROM STREPTOCOCCUS PNEUMONIAE	O=C1NC(N)=Nc2[nH]cc(C[NH3+])c12	180.191	1	1	6	7	-0.832	110.91	2miy	NMR	-	0.836437	0.836437	0.836437	0.836437	0.84783	0.836437	0.836437	2.65348	2.65348	2.61913	2.76643	0.803747	4.11424	1.13677	0.8081	0.8081	0.7883	0.8111	0.6053	0.4147	0.3873	0.45	0.4452	0.705
XPT-PBUX C74U RIBOSWITCH FROM B. SUBTILIS BOUND TO ACETOGUANAMINE IDENTIFIED BY VIRTUAL SCREENING	Nc1nc(N)nc(C)n1	125.135	0	0	5	4	-1.804	90.71	2xnz	1.59	-	0.316298	0.351542	0.652319	0.290009	0.290009	0.290009	0.290009	2.77178	0.115409	0.202831	0.220365	0.124285	0.124296	0.124325	0.412	0.3372	0.2368	0.4123	0.4447	0.1743	0.1698	0.2718	0.1902	0.2891
XPT-PBUX C74U RIBOSWITCH FROM B. SUBTILIS BOUND TO 24-DIAMINO-1,3,5-TRIAZINE IDENTIFIED BY VIRTUAL SCREENING	Nc1nc(N)ncn1	111.108	0	0	5	4	-2.136	90.71	2xo0	1.7	1x K+	0.414806	0.493336	0.414806	2.32781	0.708368	0.493336	0.493336	2.28488	0.405801	2.30081	2.27556	2.41642	0.472942	2.27681	0.5049	0.5049	0.7015	0.434	0.4121	4.5637	6.4851	0.5554	0.3879	0.6874
XPT-PBUX C74U RIBOSWITCH FROM B. SUBTILIS BOUND TO N6-METHYLADENINE	N(C)c1ncnc2[nH]cnc12	149.157	1	0	5	2	-0.43494	66.49	2xo1	1.6	-	0.723461	0.731836	0.797682	0.781252	0.731836	0.723461	0.723461	0.680196	0.539812	2.94615	3.66962	0.694996	2.90361	2.90359	0.3029	0.2078	0.2078	0.372	0.1421	0.9534	0.8469	0.8955	0.8883	0.8842						HYDE dry, wet, gw34 imidazole potonated
STRUCTURAL BASIS OF THIAMINE PYROPHOSPHATE ANALOGUES BINDING TO THE EUKARYOTIC RIBOSWITCH	P(=O)(OP(=O)([O-])[O-])(OCCc1c(C)[n+](Cc2c(N)nc(C)nc2)cs1)[O-]	422.295	8	-2	11	2	-1.445	159.49	3d2g	2.25	2x Mg2+	1.24253	1.83059	1.5934	2.05267	1.45412	1.10551	1.17584	0.981887	1.54505	1.75653	1.86316	1.01383	1.63389	0.86425	1.1453	1.5717	1.2569	1.8324	1.2624	1.9841	1.61	1.1488	2.0181	1.421			4		3.5
STRUCTURE OF THE EUKARYOTIC TPP-SPECIFIC RIBOSWITCH BOUND TO THE ANTIBACTERIAL COMPOUND PYRITHIAMINE PYROPHOSPHAT	P(=O)(OP(=O)([O-])[O-])(OCCc1c(C)[n+](Cc2c(N)nc(C)nc2)ccc1)[O-]	416.267	8	-2	11	2	-1.063	159.49	3d2v	2	2x Mg2+	1.07129	0.940287	1.16	0.905142	1.23742	0.649271	1.84976	1.2057	1.80877	0.838161	1.0912	0.841836	0.746561	1.8331	6.2538	0.8655	0.7502	2.033	0.6725	1.775	0.7021	1.3493	2.1963	2.4059		4	4		3.8
STRUCTURE OF THE THIAMINE PYROPHOSPHATE-SPECIFIC RIBOSWITCH BOUND TO OXYTHIAMINE PYROPHOSPHATE	P(=O)(OP(=O)([O-])[O-])(OCCc1c(C)[n+](CC=2C(=O)N=C(C)NC=2)cs1)[O-]	423.279	8	-2	11	1	-1.306	149.15	3d2x	2.5	2x Mg2+	1.73616	1.68169	1.81157	1.93587	2.82997	2.83039	2.82997	1.83269	1.64336	1.80326	2.92466	2.89146	1.61359	2.75308	1.6649	1.7694	1.5487	1.4678	1.6344	2.9763	2.3494	1.8166	1.9982	2.3972			4		3.5	HYDE wet, waterdock_fxx and gw34 lactam NH missing
CRYSTAL STRUCTURE OF THE THERMOTOGA MARITIMA LYSINE RIBOSWITCH BOUND TO S-(2-AMINOETHYL)-L-CYSTEINE	S(CC([NH3+])C(=O)[O-])CC[NH3+]	165.237	5	1	4	6	-1.241	95.41	3dig	2.8	1x K+	1.06172	1.85159	1.5369	0.822228		1.19077	1.24366	1.58804	0.55017	1.19377	0.512161		1.65109	1.75059	0.8456	1.4326	1.5152	0.8887	0.8456	1.8658	0.7408	0.4739	0.6671	0.639						all GOLD dockings primary aliphatic amine deprotonated
CRYSTAL STRUCTURE OF GUANINE RIBOSWITCH C74U MUTANT BOUND TO 6-CHLOROGUANINE	Clc1nc(N)nc2nc[nH]c12	169.575	0	0	5	3	0.20506	80.48	3fo4	1.9	-	0.529913	0.188565	0.529913	0.529913	0.568393	0.529913	0.529913	0.225632	2.84083	0.141737	0.229961	0.363848	2.83615	2.83594	0.2894	0.6019	0.5612	0.2894	0.6019	0.376	0.2384	0.305	0.242	0.3551
CRYSTAL STRUCTURE OF GUANINE RIBOSWITCH BOUND TO 6-O-METHYLGUANINE	O(C)c1nc(N)nc2nc[nH]c12	165.156	1	0	6	3	-0.43094	89.71	3fo6	1.9	-	0.391135	0.284483	0.391135	0.188004	0.390092	0.390092	0.390092	3.98	0.374157	0.377853	3.74971	3.93444	0.293935	0.293943	0.8109	0.8655	0.7474	0.9877	0.8737	0.3949	0.1871	0.2702	0.2864	0.2684
COCRYSTAL STRUCTURE OF A CLASS-I PREQ1 RIBOSWITCH	O=C1NC(N)=Nc2[nH]cc(C[NH3+])c12	180.191	1	1	6	7	-0.832	110.91	3fu2	2.85	-	0.822397	0.822397	0.845688	0.822397	0.810805	0.811799	0.822397	0.735839	0.735834	0.371153	0.417423	0.713242	0.783963	0.717264	1.0129	1.0129	0.73	1.0267	1.0129	0.8099	0.8419	0.8144	0.7996	0.8284
CRYSTAL STRUCTURE OF GUANINE RIBOSWITCH BOUND TO 2-AMINOPURINE	Nc1nc2[nH]cnc2cn1	135.13	0	0	5	3	-0.79094	80.48	3g4m	2.4	-	0.608958	0.608958	0.608958	0.617302	0.608958	0.608958	0.608958	3.63151	3.58305	3.59967	3.62952	0.350599	0.350589	0.608556	0.5343	0.5343	0.5343	0.5285	0.5343	0.3708	0.459	0.3939	0.4658	0.3783						HYDE gw34 pyrimidine protonated
CRYSTAL STRUCTURE OF THE GUANINE RIBOSWITCH BOUND TO XANTHINE	O=C1NC(=O)c2nc[nH]c2N1	152.113	0	0	6	3	-1.388	86.88	3gao	1.9	1x Mg2+	0.22485	0.242196	3.70578	0.715857	0.715857	0.715857	0.715857	2.66706	2.69827	3.78361	2.63603	0.145518	0.103572	2.72459	0.3418	0.3294	0.5264	2.697	0.3927	2.812	2.7949	2.8007	2.8135	2.8067						HYDE rism and waterdock_fxx lactam NH missing
THE STRUCTURAL BASIS FOR RECOGNITION OF THE PREQ0 METABOLITE BY AN UNUSUALLY SMALL RIBOSWITCH APTAMER DOMAIN	O=C1NC(N)=Nc2[nH]cc(C#N)c12	175.151	1	0	6	4	-0.428	107.06	3gca	2.75	1x SO42-	0.519268	0.519268	0.519268	0.30371	0.519268	0.519268	0.519268	0.707825	0.707825	0.291569	0.28076	0.221631	4.42128	4.41717	0.2989	0.2989	0.2989	0.2989	0.2989	0.1474	0.189	0.2215	0.1481	0.153
GUANINE RIBOSWITCH BOUND TO 6-CHLOROGUANINE	Clc1nc(N)nc2nc[nH]c12	169.575	0	0	5	3	0.20506	80.48	3ger	1.7	-	0.357454	0.578948	0.578948	0.578948	0.578948	0.578948	0.578948	0.26639	3.98081	3.92253	2.995	0.168773	0.168763	0.153833	0.4733	0.4733	2.8687	2.8448	0.4733	0.5261	0.2639	0.4779	0.2338	0.3366						HYDE gw34 pyrimidine protonated
CRYSTAL STRUCTURE OF THE GUANINE RIBOSWITCH C74U MUTANT BOUND TO 6-O-METHYLGUANINE	O(C)c1nc(N)nc2nc[nH]c12	165.156	1	0	6	3	-0.43094	89.71	3ges	2.15	-	0.269285	0.327639	0.327639	0.269285	0.32427	0.281044	0.281044	7.33658	0.12266	3.77944	3.44745	10.184	8.52205	3.88574	0.6973	0.938	0.4379	0.7404	0.3567	0.1861	0.2026	0.1861	0.1841	0.2219						HYDE gw34 pyrimidine protonated
GUANINE RIBOSWITCH A21G,U75C MUTANT BOUND TO 6-CHLOROGUANINE	Clc1nc(N)nc2nc[nH]c12	169.575	0	0	5	3	0.20506	80.48	3gog	2.1	-	0.164212	0.383317	0.40437	0.164212	0.252384	0.40437	0.40437	3.83989	2.83569	0.191635	3.36575	3.61488	3.36588	3.36584	2.8582	0.3567	0.366	0.5575	0.4569	0.3822	0.3883	0.3958	0.3883	0.4298						HYDE waterdock_fxx pyrimidine protonated
GUANINE RIBOSWITCH C74U MUTANT BOUND TO 2-FLUOROADENINE	Fc1nc(N)c2[nH]cnc2n1	153.12	0	0	5	3	-0.23394	80.48	3got	1.95	-	0.205727	0.205727	0.205727	0.205727	0.205727	0.205727	0.205727	2.6856	2.69757	0.0971094	0.0926043	0.093542	0.100181	0.0993525	0.349	0.1916	0.3796	0.4249	0.2777	0.2495	0.2446	0.3636	0.3609	0.3276
CRYSTAL STRUCTURE OF THE E. COLI THIM RIBOSWITCH IN COMPLEX WITH THIAMINE PYROPHOSPHATE AND THE U1A CRYSTALLIZATION MODULE	P(=O)(OP(=O)([O-])[O-])(OCCc1c(C)[n+](Cc2c(N)nc(C)nc2)cs1)[O-]	422.295	8	-2	11	2	-1.445	159.49	3k0j	3.1	2x Mg2+	1.98802	1.98802	1.50762	1.99128	1.53088	2.00486	1.61214	1.90701	1.90701	1.51664	1.97208	1.78514	2.09745	1.92085	2.0143	2.0143	1.1167	1.6916	1.3843	2.762	2.8725	1.699	2.4587	2.1114			3.1		4
COCRYSTAL STRUCTURE OF A MUTANT CLASS-I PREQ1 RIBOSWITCH	O=C1NC(N)=Nc2[nH]cc(C[NH3+])c12	180.191	1	1	6	7	-0.832	110.91	3k1v	2.2	1x Ca2+	0.437977	0.437977	0.471787	0.437977	0.414133	0.414133	0.390648	0.2106	0.558034	0.748903	0.627452	0.553474	0.553411	0.171626	0.5472	0.325	0.2431	0.4051	0.2937	0.7233	0.7274	0.7193	0.3006	0.6866					5.5
X-RAY CRYSTAL STRUCTURE OF MC6 RNA RIBOSWITCH BOUND TO AZACYTOSINE	Oc1nc(N)ncn1	112.092	0	0	5	3	-1.772	84.92	3la5	1.7	1x Mg2+	0.251749	3.55045	2.4305	0.251749	2.47639	2.47639	2.47639	0.343997	3.11094	2.37052	2.38162	2.32109	7.56916	7.56798	0.2706	0.2892	0.3923	0.2706	0.2351	2.4672	2.4299	2.4628	2.4338	2.43
STRUCTURAL ANALYSIS OF A CLASS I PREQ1 RIBOSWITCH APTAMER IN THE METABOLITE-BOUND STATE	O=C1NC(N)=Nc2[nH]cc(C[NH3+])c12	180.191	1	1	6	7	-0.832	110.91	3q50	2.75	2x SO42-	0.516985	0.516985	0.516985	0.492013	0.460442	0.460442	0.516985	0.746099	0.746099	0.653288	0.387908	0.381335	0.381368	0.376053	0.4658	0.4658	0.4748	0.4615	0.4658	0.4704	0.4751	0.4044	0.4854	0.4382
CRYSTAL STRUCTURE OF GUANINE RIBOSWITCH C61U/G37A DOUBLE MUTANT BOUND	Sc1nc(N)nc2nc[nH]c12	167.196	0	0	5	3	0.10206	119.28	3rkf	2.5	-	0.202249	0.202249	0.202249	0.559047	0.559047	0.559047	0.559047	0.26201	0.26201	3.85853	0.241434	0.239368	0.19224	0.198617	0.7038	0.7038	0.7038	0.7198	0.3986	0.3926	0.3587	0.4049	0.3682	0.3332
CRYSTAL STRUCTURE OF THE 2'- DEOXYGUANOSINE RIBOSWITCH BOUND TO 2'-DEOXYGUANOSINE	O=C1N=C(N)Nc2n(C3OC(CO)C(O)C3)cnc12	267.245	2	0	9	5	-1.205	134.99	3ski	2.3	1x SO42-	0.784956	1.09703	0.766356	0.770093	0.641234	0.641234	0.786786	0.77167	1.18172	0.572298	1.05086	1.04617	0.551622	1.00931	1.7539	0.7875	0.7033	1.0515	0.6071	0.6022	0.6178	0.3336	0.5905	0.564
CRYSTAL STRUCTURE OF THE 2'- DEOXYGUANOSINE RIBOSWITCH BOUND TO 2'-DEOXYGUANOSINE, IRIDIUM HEXAMMINE SOAK	O=C1N=C(N)Nc2n(C3OC(CO)C(O)C3)cnc12	267.245	2	0	9	5	-1.205	134.99	3skl	2.9	1x [Ir(NH3)6]3+	0.973541	0.973541	0.985849	0.989205	1.07482	1.17387	0.990057	0.957419	0.957419	1.23158	1.73603	0.981324	0.724366	0.836628	1.6823	1.6823	0.9291	1.1889	1.0076	1.1799	1.2676	0.9818	1.1956	0.8591						HYDE waterdock_fxx imidazole protonated
CRYSTAL STRUCTURE OF THE 2'- DEOXYGUANOSINE RIBOSWITCH BOUND TO 2'-DEOXYGUANOSINE-5'-MONOPHOSPHATE	P(=O)(OCC1C(O)CC(n2c3N=C(N)NC(=O)c3nc2)O1)([O-])[O-]	345.208	4	-2	12	4	-2.86	175.2	3slm	2.7	1x SO42-	1.59403	1.59403	1.61567	1.25623	1.13427	1.4562	1.10043	1.25301	0.748337	0.454645	1.01303	0.927182	1.05428	0.964041	1.2407	1.2407	1.1833	0.8836	0.6916	0.8478	0.8282	0.9494	0.9913	0.7614
STRUCTURE OF A RIBOSWITCH-LIKE RNA-LIGAND COMPLEX FROM THE HEPATITIS C VIRUS INTERNAL RIBOSOME ENTRY SITE	[NH+](CCCn1c(N)[nH+]c2c1c1c(OCC(C[NH+](C)C)C1)cc2)(C)C	334.488	6	3	6	5	2.266	63.2	3tzr	2.21	3x Mg2+	5.33947	1.31989	1.18476	5.53921	1.93133	1.93133	5.92954	2.91126	1.26388	1.52862	5.56706	4.81402	4.52488	5.58183	1.2831	1.1663	1.3732	1.3157	1.1466	5.645	0.8226	5.2334	5.3116	5.2287			3.9			all GOLD dockings tertiary aromatic amines deprotonated, in addition in all GOLD, FlexX, LeadIT and HYDE dry and gw34 dockings imidazol deprotonated
CRYSTAL STRUCTURE OF THE LYSINE RIBOSWITCH BOUND TO A 6-AMINOCAPROIC	O=C([O-])CCCCC[NH3+]	131.175	5	0	3	3	0.414	67.77	4erj	3	-	1.75819	0.680987	1.69367	1.89112	1.24033	1.22461	1.26999	1.55401	0.730736	1.4202	1.61394	1.14205	0.909808	1.11121	1.4597	0.7791	0.668	1.4597	0.8092	1.3131	0.9636	0.6396	1.2795	1.4073
CRYSTAL STRUCTURE OF THE XPT-PBUX GUANINE RIBOSWITCH APTAMER DOMAIN IN COMPLEX WITH HYPOXANTHINE	O=C1NC=Nc2nc[nH]c12	136.114	0	0	5	2	-1.004	70.14	4fe5	1.32	-	0.353054	0.133139	0.133139	0.133139	0.133139	0.133139	0.133139	3.55737	0.155646	0.225742	3.56794	0.160418	0.159505	0.23282	0.4597	0.4094	0.2693	0.2218	0.2923	0.3564	0.2745	0.3133	0.3174	0.3313
CRYSTAL STRUCTURE OF THE A24U MUTANT XPT-PBUX GUANINE RIBOSWITCH APTAMER DOMAIN IN COMPLEX WITH HYPOXANTHINE	O=C1NC=Nc2nc[nH]c12	136.114	0	0	5	2	-1.004	70.14	4fej	1.5	-	0.137698	0.311723	0.137698	0.311723	0.311723	0.311723	0.311723	0.10669	3.47135	3.45522	3.46434	0.121645	0.118116	0.141518	0.2472	0.2146	0.4753	0.2861	0.2188	0.3122	0.2992	0.3196	0.2974	0.3034
CRYSTAL STRUCTURE OF THE U25A/A46G MUTANT OF THE XPT-PBUX GUANINE RIBOSWITCH APTAMER DOMAIN IN COMPLEX WITH HYPOXANTHINE	O=C1NC=Nc2nc[nH]c12	136.114	0	0	5	2	-1.004	70.14	4fel	1.6	-	0.178391	0.245613	0.254135	0.254135	0.178391	0.178391	0.178391	0.152919	2.38224	3.49281	0.17827	3.65341	3.65504	3.65505	0.3407	0.1913	0.232	0.3305	0.3333	0.3794	0.3227	0.3416	0.3241	0.3447						HYDE waterdock_fxx imidazole protonated
CRYSTAL STRUCTURE OF THE A24U/U25A/A46G MUTANT XPT-PBUX GUANINE RIBOSWITCH APTAMER DOMAIN IN COMPLEX WITH HYPOXANTHINE	O=C1NC=Nc2nc[nH]c12	136.114	0	0	5	2	-1.004	70.14	4fen	1.35	-	0.364773	0.184289	0.201466	0.201466	0.201466	0.201466	0.201466	3.54991	0.139825	0.293093	0.201467	3.46196	3.46197	0.214919	0.3302	0.2489	0.2009	0.3047	0.3302	0.3567	0.3203	0.3031	0.2904	0.2742
CRYSTAL STRUCTURE OF THE AU25A/A46G/C74U MUTANT XPT-PBUX GUANINE RIBOSWITCH APTAMER DOMAIN IN COMPLEX WITH 2,6-DIAMINOPURINE	Nc1nc(N)c2nc[nH]c2n1	150.145	0	0	6	5	-1.05894	106.5	4feo	1.6	-	0.297018	0.508329	0.411118	0.415398	0.297018	0.297018	0.297018	0.183682	2.70649	2.72369	3.49102	0.132982	0.132982	2.79966	0.2592	0.2617	0.4052	0.2015	0.2592	0.3814	0.3192	0.3343	0.3872	0.3108
CRYSTAL STRUCTURE OF THE A24U/U25A/A46G/C74U MUTANT XPT-PBUX GUANINE RIBOSWITCH APTAMER DOMAIN IN COMPLEX WITH 2,6-DIAMINOPURINE	Nc1nc(N)c2nc[nH]c2n1	150.145	0	0	6	5	-1.05894	106.5	4fep	1.65	-	0.120279	0.120279	0.120279	0.268488	0.267502	0.267502	0.120279	2.749	2.76448	3.54815	0.180155	0.274674	0.262984	0.263666	0.353	0.2584	0.2584	0.2043	0.4413	0.3328	0.1835	0.2734	0.3434	0.2352
STRUCTURE OF A CLASS II PREQ1 RIBOSWITCH REVEALS LIGAND RECOGNITION BY A NEW FOLD	O=C1NC(N)=Nc2[nH]cc(C[NH3+])c12	180.191	1	1	6	7	-0.832	110.91	4jf2	2.28	-	0.234017	0.234017	0.222284	0.203012	0.234017	0.234017	0.234017	0.269608	0.325298	1.04866	0.333119	0.832507	0.832639	0.285311	0.3103	0.3464	0.7001	0.6001	0.3751	0.6247	0.6607	0.6644	0.6446	0.631
STRUCTURE OF THE THF RIBOSWITCH BOUND TO 7-DEAZAGUANINE	O=C1NC(N)=Nc2[nH]ccc12	150.141	0	0	5	4	-0.085	83.27	4lvw	1.77	-	0.291122	0.291122	0.36142	0.357487	0.381936	0.291122	0.381936	0.282063	0.282017	0.248616	0.245725	0.247191	0.247282	0.34207	0.514	0.3613	0.4777	0.4107	0.4267	0.4528	0.4478	0.4047	0.4757	0.3988
STRUCTURE OF THE THF RIBOSWITCH BOUND TO 2,6-DIAMINOPURINE	Nc1nc(N)c2nc[nH]c2n1	150.145	0	0	6	5	-1.05894	106.5	4lvz	1.77	-	0.490307	0.490307	0.490307	0.490307	0.490307	0.490307	0.490307	3.68672	3.68675	3.43804	3.70328	3.95318	0.217822	0.245229	0.4938	0.3667	0.4938	3.4316	0.4772	3.4952	3.494	3.4924	3.4884	3.4935						HYDE gw34 pyrimidine protonated
STRUCTURE OF THE THF RIBOSWITCH BOUND TO ADENINE	Nc1ncnc2[nH]cnc12	135.13	0	0	5	3	-0.75394	80.48	4lw0	1.89	-	0.568366	0.568366	0.568366	0.568366	0.568366	0.568366	0.568366	3.17626	0.146215	3.58281	3.52404	3.16314	3.16314	3.17962	0.3066	0.2287	0.2444	2.8625	0.2444	0.4433	0.3735	0.3248	0.3658	0.4407
X-RAY CRYSTAL STRUCTURE OF THE M6" RIBOSWITCH APTAMER BOUND TO PYRIMIDO[4,5-D]PYRIMIDINE-2,4-DIAMINE (PPDA)	Nc1nc(N)c2c(n1)ncnc2	162.156	0	0	6	4	-1.775	103.6	4lx5	2.13	-	0.530149	0.626563	0.530149	2.96677	0.345361	0.345361	0.345361	0.275827	3.94093	2.85089	4.02559	2.93041	0.238657	0.238661	0.3474	0.3474	0.5555	2.9715	0.3474	0.3873	0.3782	0.3713	0.3826	0.303						HYDE dry, wet and gw34 pyrimidine protonated
X-RAY CRYSTAL STRUCTURE OF THE M6C" RIBOSWITCH APTAMER BOUND TO 2-AMINOPYRIMIDO[4,5-D]PYRIMIDIN-4(3H)-ONE (PPAO)	O=C1NC(N)=Nc2ncncc12	163.14	0	0	6	3	-1.397	93.26	4lx6	2.15	-	0.295641	0.295641	0.295641	0.295641	0.295641	0.295641	0.295641	3.98785	2.9052	3.96502	0.275551	2.84098	2.84099	2.84099	0.2949	0.2949	0.2949	0.4556	0.4036	0.215	0.1365	0.271	0.1351	0.1967						HYDE dry and waterdock_fxx lactam protonated
CRYSTAL STRUCTURE OF THE E. COLI THIM RIBOSWITCH IN COMPLEX WITH 5-(AZIDOMETHYL)-2-METHYLPYRIMIDIN-4-AMINE	[N+](=NCc1c(N)nc(C)nc1)=[N-]	164.172	2	0	6	2	-1.216	76.52	4nya	2.65	1x Mg2+	0.81099	0.81099	1.61027	1.65799	1.94281	1.63142	0.950847	1.43576	1.43576	1.46429	1.1259	0.805179	0.823127	0.886264	2.0234	2.0234	1.0914	1.2101	0.6563	2.0275	1.9143	0.6556	1.5595	0.9603						all LeadIT dockings azide protonated
CRYSTAL STRUCTURE OF THE E. COLI THIM RIBOSWITCH IN COMPLEX WITH (4-(1,2,3-THIADIAZOL-4-YL)PHENYL)METHANAMINE	[NH3+]Cc1ccc(-c2nnsc2)cc1	192.266	2	1	3	3	1.57	53.42	4nyb	3.1	-	1.05194	1.05194	1.63228	1.05194	1.05194	1.05194	1.05194	0.982216	0.993142	0.858961	0.810974	0.834956	0.821336	0.919815	1.028	1.028	0.7982	1.0292	1.028	1.4181	1.0664	1.4397	1.0222	1.4242
CRYSTAL STRUCTURE OF THE E. COLI THIM RIBOSWITCH IN COMPLEX WITH THIENO[2,3-B]PYRAZIN-7-AMINE	Nc1c2nccnc2sc1	151.193	0	0	3	2	0.47153	51.8	4nyc	3.15	-	2.81578	2.81578	0.480363	2.81578	2.81578	2.81578	2.81578	2.66547	2.66544	2.43128	2.66504	1.17013	2.6751	2.66564	2.8205	2.8205	3.4429	2.63	2.8205	1.4848	1.4568	1.4495	1.4271	1.3542
CRYSTAL STRUCTURE OF THE E. COLI THIM RIBOSWITCH IN COMPLEX WITH HYPOXANTHINE	O=C1NC=Nc2nc[nH]c12	136.114	0	0	5	2	-1.004	70.14	4nyd	2.9	-	3.30678	3.30678	3.13684	3.30678	3.53489	3.53489	3.30678	2.88537	2.88538	3.08995	2.88592	2.8299	3.42488	3.55997	4.0499	4.0499	0.4273	1.0062	0.4273	2.5488	2.594	2.4564	2.5436	2.6033						HYDE rism pyrimidine protonated
CRYSTAL STRUCTURE OF THE E. COLI THIM RIBOSWITCH IN COMPLEX WITH THIAMINE	OCCc1c(C)[n+](Cc2c(N)nc(C)nc2)cs1	265.361	4	1	5	3	0.474	75.91	4nyg	3.05	1x Mg2+	4.08469	4.14611	10.0499	2.60432	4.05436	6.77586	4.62434	3.93872	3.15057	8.57752	1.22033	2.82398	6.90711	2.67717	4.3702	4.3702	1.5549	2.4396	3.7221	3.6259	3.6305	7.2603	7.4935	4.4608						HYDE rism pyrimidine protonated
CRYSTAL STRUCTURE OF A PREQ1 RIBOSWITCH	O=C1NC(N)=Nc2[nH]cc(C[NH3+])c12	180.191	1	1	6	7	-0.832	110.91	4rzd	2.75	-	0.327838	0.333022	0.397174	0.327838	0.327838	0.327838	0.327838	0.312918	0.542045	0.209713	0.513816	0.900574	0.900562	0.856193	0.702	0.498	0.3118	0.6886	0.3261	0.6655	0.6752	0.6124	0.6519	0.6451
VIBRIO VULNIFICUS ADENINE RIBOSWITCH VARIANT, GROWN IN MG2+	Nc1ncnc2[nH]cnc12	135.13	0	0	5	3	-0.75394	80.48	4tzx	2.01	-	0.546619	0.321107	0.546619	0.321107	0.321107	0.321107	0.321107	2.41218	2.86659	3.19179	3.19487	2.41872	3.53575	3.53554	0.1608	0.1608	0.1608	0.219	3.3551	0.4813	0.4106	0.422	0.4457	0.491
VIBRIO VULNIFICUS ADENINE RIBOSWITCH APTAMER DOMAIN, SYNTHESIZED BY POSITION-SELECTIVE LABELING OF RNA (PLOR), IN COMPLEX WITH ADENINE	Nc1ncnc2[nH]cnc12	135.13	0	0	5	3	-0.75394	80.48	4xnr	2.21	2x Mg2+	0.427115	0.427115	0.427115	0.427115	0.427115	0.427115	0.427115	2.38927	3.15432	0.45515	3.0134	2.8188	0.45564	2.39527	0.2568	0.2568	0.2568	0.4749	0.2568	0.3398	0.3672	0.3651	0.3454	0.414
SELECTIVE SMALL MOLECULE INHIBITION OF THE FMN RIBOSWITCH	O=C1NC(C2C[NH+](Cc3cnc(NC)nc3)CCC2)=NC(c2sccc2)=C1	383.5	5	1	7	3	0.824	83.71	5c45	2.93	-	7.39074	7.39074	6.29061	10.6153	6.89743	6.89743	6.56934	8.3336	8.3336	9.46275	10.5083	5.85752	6.39962	6.23537	0.5691	0.5691	0.822	2.6273	0.8021	5.6506	5.9201	5.5425	5.5998	5.4701			4		5.5	all GOLD dockings tertiary aliphatic amine deprotonated
5'-MONOPHOSPHATE WT GUANINE RIBOSWITCH BOUND TO HYPOXANTHINE	O=C1NC=Nc2nc[nH]c12	136.114	0	0	5	2	-1.004	70.14	5c7u	3.05	-	0.578649	0.578649	0.545653	0.555181	0.608285	0.608285	0.608285	0.472909	0.472909	0.435048	0.576706	0.470285	0.471398	0.475987	2.8967	2.8967	0.7439	0.7214	0.5026	2.4757	2.549	0.8792	0.7071	2.3783
5'-MONOPHOSPHATE Z:P GUANINE RIBOSWITCH BOUND TO HYPOXANTHINE	O=C1NC=Nc2nc[nH]c12	136.114	0	0	5	2	-1.004	70.14	5c7w	3.22	-	1.09227	1.09227	1.16037	1.35342	0.908696	0.586377	0.586377	2.38033	2.38033	0.42593	0.893101	0.425871	2.38484	2.38482	4.4087	4.4087	1.1165	0.8822	2.8967	0.4898	0.4845	0.4252	0.3885	0.4278
PREQ1-II RIBOSWITCH WITH AN ENGINEERED G-U WOBBLE PAIR BOUND TO CS+	O=C1NC(N)=Nc2[nH]cc(C[NH3+])c12	180.191	1	1	6	7	-0.832	110.91	5d5l	2.5	-	0.458269	0.458269	0.708077	0.476916	0.560845	0.560845	0.560845	0.781219	0.781223	0.416823	0.422829	0.386518	0.386271	0.386235	0.7779	0.7779	0.3462	0.7779	0.5784	0.729	0.7151	0.7597	0.7238	0.7141
L-GLUTAMINE RIBOSWITCH BOUND WITH L-GLUTAMINE	O=C([O-])C([NH3+])CCC(=O)N	146.146	4	0	5	5	-1.578	110.86	5ddp	2.3	1x Mg2+	1.17057	0.811143	1.17057	0.579521	0.627981	0.627981	0.627981	0.930364	0.315388	0.424172	0.300968	0.947323	0.96778	0.909966	1.052	0.7304	0.4179	0.6875	0.5672	0.654	0.529	0.4031	0.6903	0.4095		4				all GOLD dockings primary aliphatic amine deprotonated
STRUCTURE OF A 5-HYDROXYTRYPTOPHAN APTAMER	O=C([O-])C([NH3+])Cc1c2c([nH]c1)ccc(O)c2	220.228	3	0	5	5	1.092	103.79	5kpy	2	2x Mg2+, 2x [Ir(NH3)6]3+	5.83396	2.73352	0.747761	0.654498	0.401305	0.401305	0.401305	0.367274	5.59879	0.64826	0.342194	0.391561	0.391479	0.391533	0.7599	0.9245	0.6179	0.8414	0.8204	0.6213	0.3923	0.6324	0.3947	0.366					5.5	all GOLD dockings and HYDE dry and rism primary aliphatic amine deprotonated
SELECTIVE SMALL MOLECULE INHIBITION OF THE FMN RIBOSWITCH	O(C)c1ncc(C[NH+]2CC(C3=NC(c4sccc4)=CC(=O)N3)CCC2)cn1	384.484	5	1	7	2	1.133	80.91	5kx9	2.9	-	4.40265	4.40265	1.66928	7.89567	6.25622	7.89567	7.43457	4.0277	4.0277	5.584	6.90209	8.10444	1.09943	6.29328	4.6169	4.6169	1.1561	7.0445	4.0318	5.9621	3.6369	5.5242	5.3457	5.6836			4		5	all GOLD dockings tertiary aliphatic amine deprotonated, HYDE gw34 pyrimidine protonated
ISPINACH APTAMER	Fc1c(O)c(F)cc(Cc2c(O)n(C)c(C)n2)c1	254.236	2	0	4	2	2.536	58.28	5ob3	2	1x K+	0.613878	0.512104	0.310725	0.512104	0.564001	0.564001	0.564001	0.276534	0.413994	0.33125	0.367808	1.84189	1.84189	1.84185	0.611	0.6852	0.5438	0.6515	0.83	0.8305	0.8259	0.7913	6.3362	0.8481					5.5
STRUCTURE OF THE ADENINE RIBOSWITCH APTAMER DOMAIN IN AN INTERMEDIATE-BOUND STATE	Nc1ncnc2[nH]cnc12	135.13	0	0	5	3	-0.75394	80.48	5swd	2.5	-	6.96106	6.96106	5.81181	6.81867	8.18782	6.96106	6.96106	6.52656	6.52656	8.36161	7.61736	6.3126	5.50222	6.65082	7.8947	7.8947	7.5202	8.2289	7.897	6.5119	5.0421	6.932	6.6401	6.9066						HYDE dry, wet, gw34 imidazole potonated
LIGAND-BOUND STRUCTURE OF ADENINE RIBOSWITCH APTAMER DOMAIN CONVERTED IN CRYSTAL FROM ITS LIGAND-FREE STATE USING LIGAND MIXING SERIAL FEMTOSECOND CRYSTALLOGRAPHY	Nc1ncnc2[nH]cnc12	135.13	0	0	5	3	-0.75394	80.48	5swe	3	-	3.51085	3.51085	3.53614	3.51085	1.17662	1.17662	1.17662	3.61471	3.61471	3.55421	3.21606	2.64522	2.67864	2.68166	1.0091	1.0091	0.8728	1.1148	0.6322	0.8923	0.9308	0.8132	1.0367	1.0177
ADENINE RIBOSWITCH APTAMER DOMAIN LABELLED WITH IODO-URIDINE BY POSITION-SELECTIVE LABELLING OF RNA (PLOR)	Nc1ncnc2[nH]cnc12	135.13	0	0	5	3	-0.75394	80.48	5uza	2.22	1x Mg2+	0.178131	0.493855	2.8038	2.81043	0.359599	2.81043	2.81043	0.204016	2.84666	0.288541	0.197016	2.40604	2.4061	2.4061	0.294	0.5069	0.3085	0.2655	0.3111	0.4902	0.4553	0.4493	0.4459	0.4854						HYDE dry, rism imidazole potonated
CRYSTAL STRUCTURE OF A F. NUCLEATUM FMN RIBOSWITCH BOUND TO WG-3	Fc1c(N2CC(O)C([NH+](C)C)C2)c2N(C)CC=3N4c2c(C(=O)C(C(=O)[O-])=C4SC=3)c1	432.476	3	0	8	2	1.187	91.59	6bfb	2.82	1x Mg2+	2.73988	2.73988	2.45228	2.73639	2.65143	2.65143	2.92259	0.930205	0.930293	0.915725	0.929235	0.866966	1.22392	0.975868	3.4586	3.4586	1.2634	1.6633	1.3333	1.7125	3.8926	0.7896	4.0573	1.301			3.2			all GOLD dockings tertiary aliphatic amine deprotonated, all LeadIT dockings ring system protonated
CRYSTAL STRUCTURE OF THE MANGO-II FLUORESCENT APTAMER BOUND TO TO3-BIOTIN	C(=Cc1c2c([n+](C)cc1)cccc2)Cc1[n+](C)c2c(s1)cccc2	332.471	3	2	2	0	6.917	7.76	6c64	3	1x Mg2+	8.02175	8.02175	3.15668	8.02003	8.03207	8.03207	8.03207	7.89325	7.89325	8.06612	8.22521	7.46163	7.41989	7.41923	2.5632	2.5632	7.8957	3.4265	2.546	8.235	8.2257	8.3648	8.2393	8.2383			4.5
CRYSTAL STRUCTURE OF THE FMN RIBOSWITCH BOUND TO BRX1555 SPLIT RNA	O=C1N=C2N(CCCc3ccccc3)c3c(N=C2C(=O)N1)cc(C)c(C)c3	360.417	4	0	6	1	3.519	74.13	6dn3	2.8	1x K+, 1x Cl-	1.22151	1.22151	1.19567	1.22151				1.50618	1.50618	4.58181	0.631111				0.6888	0.6888	0.5678	0.5836	0.5884	0.3934	0.3433	0.4068	0.368	0.3895			4		4
CRYSTAL STRUCTURE OF A CLASS I PREQ1 RIBOSWITCH COMPLEXED WITH A SYNTHETIC COMPOUND 1: 2-[(DIBENZO[B,D]FURAN-2-YL)OXY]ETHAN-1-AMINE	O(CC[NH3+])c1cc2c(oc3c2cccc3)cc1	228.271	3	1	3	3	2.685	50.01	6e1s	1.8	-	2.32076	1.65654	1.02581	2.68838	1.57455	1.57455	1.6436	1.38111	1.37198	0.818371	1.40558	0.854806	1.32051	1.71903	0.8501	0.8501	0.6148	0.8725	0.6092	6.6035	6.6745	6.6728	6.6492	6.6053
CRYSTAL STRUCTURE OF A CLASS I PREQ1 RIBOSWITCH COMPLEXED WITH A SYNTHETIC COMPOUND 2: 2-[(DIBENZO[B,D]FURAN-2-YL)OXY]-N,N-DIMETHYLETHAN-1-AMINE	O(CC[NH+](C)C)c1cc2c(oc3c2cccc3)cc1	256.325	4	1	3	1	3.478	26.81	6e1u	1.94	1x Mg2+	2.45838	2.52512	1.25923	2.24805	2.48356	2.52512	2.52512	1.06282	1.06011	0.662139	0.947554	1.64783	2.04202	1.65507	2.9681	2.9681	0.4403	3.52	0.584	2.5279	2.5011	2.6085	2.1398	2.5407						all GOLD dockings tertiary aliphatic amine deprotonated
CRYSTAL STRUCTURE OF A CLASS I PREQ1 RIBOSWITCH COMPLEXED WITH A SYNTHETIC COMPOUND 3: 2-[(9H-CARBAZOL-3-YL)OXY]-N,N-DIMETHYLETHAN-1-AMINE	O(CC[NH+](C)C)c1cc2c([nH]c3c2cccc3)cc1	255.341	4	1	3	2	3.577	29.46	6e1v	2.56	-	1.67182	1.23542	1.49736	1.23542	0.62468	0.62468	1.23399	1.12478	1.12495	7.5645	7.5839	0.59665	0.596671	1.0326	3.3504	3.3504	0.6638	2.8648	1.1285	7.8624	7.8758	0.3131	0.6623	0.8852			4			all GOLD dockings tertiary aliphatic amine deprotonated
SOLUTION STRUCTURE OF THE RNA DUPLEX FORMED BY THE 5'-END OF U1SNRNA AND THE 5'-SPLICE SITE OF SMN2 EXON7 IN COMPLEX WITH THE SMN-C5 SPLICING MODIFIER	FC=1c2n(cc(C)n2)C=C(C=2N=C3N(C(=O)C=2)C=C(N2CC[NH+](C)CC2)C=C3)C=1	393.446	2	1	7	1	0.832	58.17	6hmo	NMR	-	4.00496	4.00496	10.0516		9.9475	9.74938	9.96335	4.46893	4.46893	10.0703		4.93964	9.83456	9.96773	9.9358	9.9358	10.0396	9.9562	9.9358	8.4308	6.669	5.0578	10.282	10.1203			4			all GOLD dockings tertiary aliphatic amine deprotonated, HYDE dry and wet imidazole protonated
STRUCTURE OF THE GLUTAMINE II RIBOSWITCH	O=C([O-])C([NH3+])CCC(=O)N	146.146	4	0	5	5	-1.578	110.86	6qn3	2.3	1x Mg2+	1.5573	0.739636	1.5573	1.27107	0.774617	0.761053	0.684143	1.03359	1.1228	6.5464	0.390981	1.05869	0.86466	1.05874	1.3066	4.2448	0.4211	0.4107	0.906	2.1593	0.6344	0.6713	0.7056	2.1718						all GOLD dockings primary aliphatic amine deprotonated
									Statistics
									Median			0.797973	0.735736	0.836437	0.781252	0.674801	0.641234	0.715857	2.09594	2.14367	1.71945	1.85381	1.70026	1.84189	2.37558	0.7689	0.76635	0.61635	0.87735	0.59515	0.7399	0.68865	0.6556	0.6647	0.67475
									Average			1.85917	1.7163	1.661	1.70507	1.7543	1.84465	1.88081	2.48487	2.38894	2.47732	2.31735	2.2426	2.41113	2.4847	1.75938	1.63225	1.25747	1.62407	1.37614	1.87701	1.69564	1.60843	1.77405	1.67084
									success rate			0.717391	0.75	0.771739	0.706522	0.728261	0.728261	0.706522	0.5	0.5	0.521739	0.521739	0.521739	0.5	0.478261	0.728261	0.75	0.869565	0.76087	0.815217	0.673913	0.728261	0.76087	0.717391	0.728261

## Sheet: Table S2
Table S2: Comparison of docking performances for same structures of different experimental origins.
Comparison of re-docking accuracy for targets determined by X-ray crystallography (X-ray), solution NMR splitted in different conformers (NMRconf) or cryo-EM (CryoEM).
Tabulated RMSD values in Å for dry FlexX, HYDE, LeadIT and GOLD dockings with their corresponding docking score. The best-scoring result for NMR ensembles is highlighted in bold.
LeadIT and GOLD dockings were performed using two reasonable ligand protomers for the HCV IHRES with formal charges of +3 and +2, respectively. In FlexX and HYDE, different protomers aud tautomers are explored during the docking.
Target	PDB	Method	RMSD-RNA	RMSD-Ligand	FlexX		HYDE		LeadIT				GOLD
					RMSD	FlexX Score [kJ/mol]	RMSD	HYDE lower estimated Affinity [nM]	RMSD		LeadIT Score [kJ/mol]		RMSD		GoldScore Fitness (higher is better)
PreQ1 RS	3Q50	X-ray	referencea	reference	0.695931	-47.25	0.633166	11485.2	0.4912		-44.2577		0.5294		67.9992	-
	2L1V	NMRconf1	0.976	0.791206	0.556405	-46.14	2.7446	1.03553e+10	0.5062		-36.313		0.4226		72.5813
		NMRconf2	0.948	0.878401	0.478479	-47.06	0.652438	1.02744e+08	0.5454		-41.9003		0.4838		76.527
		NMRconf3	1.045	0.848075	0.466624	-48.64	0.488052	1.04536e+10	0.4331		-41.617		0.3845		74.05
		NMRconf4	1.033	0.898807	0.473146	-46.49	0.643326	1.55826e+09	0.4777		-38.3741		0.4969		76.0031
		NMRconf5	0.928	0.75981	0.562288	-43.29	0.592461	1.00799e+08	0.3822		-39.3679		0.547		72.682
		NMRconf6	0.983	0.838949	0.51666	-45.11	0.53727	1.54596e+07	0.6941		-43.2041		0.5641		75.057
		NMRconf7	0.974	0.826306	0.540818	-47.26	0.594297	1.00823e+09	0.5902		-36.7691		0.5528		71.1219
		NMRconf8	0.936	0.837632	0.763713	-46.54	0.589264	3.57141e+08	0.8088		-43.4276		0.5814		73.3455
		NMRconf9	0.995	0.920443	0.691193	-38.37	0.621725	1.04188e+08	0.8115		-34.3051		0.6836		70.6039
		NMRconf10	0.982	0.830712	0.421954	-43.51	0.595945	1.23289e+08	0.423		-36.198		0.558		74.3673
		NMRconf11	0.994	0.908433	0.667853	-41.15	0.692261	1.17787e+08	0.9667		-44.1512		0.5711		74.6481
		NMRconf12	0.953	0.841821	0.730544	-42.15	0.596733	1.07093e+09	0.7383		-41.505		0.5699		74.4319
		NMRconf13	0.894	1.02218	0.56399	-44.24	0.816778	1.06419e+09	0.5045		-43.9067		0.4904		69.4073
		NMRconf14	1.056	0.836475	0.57277	-49.14	0.594105	1.03909e+09	0.4966		-40.6609		0.4893		72.354
		NMRconf15	0.872	0.916531	0.50641	-41.33	0.69406	1.04512e+09	0.5654		-37.5013		0.4274		67.7303
		NMRconf16	0.978	0.792061	0.464944	-46.58	0.591812	1.13069e+08	0.4287		-38.7684		0.5359		73.9465
		NMRconf17	0.966	0.87703	0.876094	-43.86	0.61204	1.15033e+09	0.909		-41.4647		0.7027		71.1113
		NMRconf18	0.989	0.707291	0.413409	-40.75	0.577729	1.36098e+08	0.3363		-38.2862		0.4205		70.1682
		NMRconf19	0.934	0.942704	0.462939	-43.64	0.70618	2.78397e+08	0.4674		-42.5187		0.6024		66.6987
		NMRconf20	0.953	0.822289	0.374082	-42.49	0.643736	1.02495e+08	0.5501		-36.3047		0.6469		70.521
HCV IRES									+3 protomer	+2 protomer	+3 protomer	+2 protomer	+3 protomer	+2 protomer	+3 protomer	+2 protomer
subdomain IIa	3TZR	X-ray	reference	reference	5.33947	-33.59	5.23893	1.02136e+09	2.094	1.3865	-31.3382	-28.6188	1.0455	5.6475	101.527	76.4277
	2KTZ	NMRconf1	3.065	7.45644	6.94218	-24.67	7.11572	1.10649e+11	6.5113	6.7795	-22.7675	-18.7609	7.0743	6.661	71.7741	67.1189
		NMRconf2	2.877	7.4935	7.73068	-23.14	7.11652	1.15676e+09	7.7929	7.6281	-16.6211	-17.6534	7.3461	0.9141	69.959	63.3055
		NMRconf3	2.246	6.9189	7.58421	-24.31	7.85077	1.07049e+09	9.6746	7.4609	-26.2626	-20.6195	2.819	3.0243	72.162	64.6307
		NMRconf4	2.811	7.39008	7.74738	-22.86	7.84227	1.56172e+06	7.3421	8.7305	-19.0789	-15.8384	6.8021	1.0182	69.6379	64.3021
		NMRconf5	2.558	7.21377	9.62253	-19.78	9.35056	1.24632e+10	6.5713	7.2426	-25.3491	-21.5847	2.8571	2.817	70.1582	63.4327
		NMRconf6	2.931	7.56898	8.90992	-26.27	8.68232	1.22739e+12	6.8741	8.5066	-23.522	-19.9666	6.9612	0.8184	80.1925	69.361
		NMRconf7	2.739	7.4874	6.18412	-21.8	6.14098	1.15208e+07	6.5867	8.2992	-19.5388	-17.8803	7.5846	1.0122	75.532	64.2139
		NMRconf8	3.013	7.38584	7.72939	-22.95	7.37416	1.25184e+08	7.0279	7.8613	-16.5719	-16.9383	7.6653	0.8809	75.395	63.593
		NMRconf9	2.994	7.35661	7.96368	-22.26	7.95547	1.01523e+09	7.4254	7.6077	-17.4511	-17.9392	7.1005	0.8397	73.8625	63.6698
		NMRconf10	3.704	7.38672	8.37793	-22.22	4.6665	1.31843e+07	7.2974	1.1939	-22.3224	-20.3949	7.0084	0.8671	78.4275	69.3424
Theophylline	8D28	X-ray	reference	reference	2.99803	-24.61	4.10417	1.00341e+07	0.679		-23.0517		0.348		54.4624	-
Aptamer	1EHT	NMRconf1	2.349	1.01968	3.53082	-21.34	3.01316	1.14135e+08	3.502		-19.3207		3.4038		59.5146
		NMRconf2	2.063	0.98023	3.82168	-21.84	3.54232	1.02919e+10	3.6965		-21.2819		3.4879		55.1575
		NMRconf3	2.352	1.11666	3.938	-18.85	3.74403	126089	4.2498		-17.9646		1.6083		52.2277
		NMRconf4	2.07	1.20052	3.52103	-20.01	3.27503	1.54754e+08	3.5216		-20.018		3.2389		56.7503
		NMRconf5	2.11	1.4029	3.10858	-23.48	3.72382	1.03511e+10	3.7791		-20.7426		3.7597		54.7373
		NMRconf6	3.612	1.687	3.3257	-17.59	2.95166	1.37474e+09	3.785		-16.6489		3.1712		57.8719
		NMRconf7	2.737	1.73436	3.29039	-19.68	3.40564	1.04805e+08	3.5094		-18.7723		3.4515		57.2509
		NMRconf8	3.05	1.31309	3.09152	-20.22	3.25638	102784201162059	3.5702		-18.2813		3.5813		60.3784
		NMRconf9	3.385	0.645476	3.77727	-21.95	3.58928	1.29089e+08	3.7692		-22.979		3.5536		56.1864
		NMRconf10	1.898	1.7909	3.34306	-20.53	3.45713	1.30534e+09	3.3936		-19.2733		3.4435		54.9864
TPP RS	2GDI	X-ray	reference	reference	1.99169	-38.15	5.13399	1.04805e+12	1.6778		-36.7061		2.1114		86.2625	-
	9C6K	CryoEM	0.6	0.902649	1.97052	-48.2	2.24216	1.1635e+06	5.4081		-37.4265		2.4649		84.268
aaligned to binding site only

## Sheet: Table S3
Table S3: Comparison of docking performances for dockings in presence and absence of ions.
Comparison of redocking accuracy including (with ions) and excluding ions (ion-free).
Number and type of binding site ions within a distance of 6 Å from the ligand are tabulated.
RMSD values in Å for RNA-ligand redockings implying dry, wet, rism, waterdock_fxx and gw34 as solvent models and using FlexX as docking tools.
			FlexX
			With Ions					Ion-free
PDB	Resolution	Binding Site Ions	dry	wet	rism	waterdock_fxx	gw34	dry	wet	rism	waterdock_fxx	gw34
1f27	1.3	1x Mg2+	6.60016	6.66763	6.34257	6.5443	6.61934	6.43596	1.95054	1.36617	6.86441	2.13713
1y26	2.1	1x Mg2+	0.58992	0.58992	0.58992	0.58992	0.58992	0.58992	0.58992	0.58992	0.58992	0.58992
2gdi	2.05	3x Mg2+	1.47168	0.653071	1.5241	1.47353	0.894414	6.53002	1.88589	1.48367	2.0896	2.65498
2hoj	2.5	3x Mn2+	2.41266	1.91674	1.02206	1.53758	1.62408	5.98813	1.78493	1.70114	4.13257	3.52746
2hom	2.89	2x Mg2+	7.71121	1.07102	1.86805	0.758489	2.33703	4.86639	4.86639	1.58956	0.945766	2.23189
2xo0	1.7	1x K+	0.414806	0.493336	0.414806	2.32781	0.708368	0.414806	0.493336	0.493336	0.414806	0.754813
3d2g	2.25	2x Mg2+	1.24253	1.83059	1.5934	2.05267	1.45412	2.6854	3.07242	1.49314	2.20109	2.90946
3d2v	2	2x Mg2+	1.07129	0.940287	1.16	0.905142	1.23742	5.90144	2.03886	0.849825	2.10986	1.53979
3d2x	2.5	2x Mg2+	1.73616	1.68169	1.81157	1.93587	2.82997	3.36411	1.899	2.47599	2.14912	3.20633
3dig	2.8	1x K+	1.06172	1.85159	1.5369	0.822228		11.5857	11.5857	11.6574	11.6574	0.452436
3gao	1.9	1x Mg2+	0.22485	0.242196	3.70578	0.715857	0.715857	0.22485	0.226438	0.189936	0.715857	0.715857
3gca	2.75	1x SO42-	0.519268	0.519268	0.519268	0.30371	0.519268	0.519268	0.519268	0.519268	0.519268	0.519268
3k0j	3.1	2x Mg2+	1.98802	1.98802	1.50762	1.99128	1.53088	6.39071	6.39071	1.54853	1.81516	6.29996
3k1v	2.2	1x Ca2+	0.437977	0.437977	0.471787	0.437977	0.414133	0.41257	0.437977	0.414133	0.437977	0.394571
3la5	1.7	1x Mg2+	0.251749	3.55045	2.4305	0.251749	2.47639	0.441659	3.55045	0.289368	0.251401	0.251401
3q50	2.75	2x SO42-	0.516985	0.516985	0.516985	0.492013	0.460442	0.694733	0.694733	0.71272	0.683376	0.703199
3ski	2.3	1x SO42-	0.784956	1.09703	0.766356	0.770093	0.641234	0.772907	0.748408	0.867116	0.767654	0.639955
3skl	2.9	1x [Ir(NH3)6]3+	0.973541	0.973541	0.985849	0.989205	1.07482	0.973541	0.973541	0.985849	0.944178	1.12356
3slm	2.7	1x SO42-	1.59403	1.59403	1.61567	1.25623	1.13427	1.59403	1.59403	1.1285	1.01868	1.06918
3tzr	2.21	3x Mg2+	5.33947	1.31989	1.18476	5.53921	1.93133	5.33947	1.78288	2.14079	5.53921	2.45328
4nya	2.65	1x Mg2+	0.81099	0.81099	1.61027	1.65799	1.94281	0.81099	0.81099	1.65621	2.0523	1.44554
4nyg	3.05	1x Mg2+	4.08469	4.14611	10.0499	2.60432	4.05436	4.14503	4.14611	6.41654	3.40257	3.96614
4xnr	2.21	2x Mg2+	0.427115	0.427115	0.427115	0.427115	0.427115	0.427115	0.427115	0.427115	0.427115	0.427115
5ddp	2.3	1x Mg2+	1.17057	0.811143	1.17057	0.579521	0.627981	0.970685	0.362032	0.970685	0.970685	0.362032
5kpy	2	2x Mg2+, 2x [Ir(NH3)6]3+	5.83396	2.73352	0.747761	0.654498	0.401305	0.906891	0.838326	0.686596	0.580406	0.669165
5ob3	2	1x K+	0.613878	0.512104	0.310725	0.512104	0.564001	0.613878	0.512104	0.396934	0.644346	0.564001
5uza	2.22	1x Mg2+	0.178131	0.493855	2.8038	2.81043	0.359599	0.178131	0.493855	2.8038	0.493855	0.493855
6bfb	2.82	1x Mg2+	2.73988	2.73988	2.45228	2.73639	2.65143	8.15848	8.15848	7.93612	5.99593	6.68571
6c64	3	1x Mg2+	8.02175	8.02175	3.15668	8.02003	8.03207	8.02175	8.02175	3.15668	8.5445	8.0459
6dn3	2.8	1x K+, 1x Cl-	1.22151	1.22151	1.19567	1.22151		1.1517	1.1517	1.02086	1.06258	1.18999
6e1u	1.94	1x Mg2+	2.45838	2.52512	1.25923	2.24805	2.48356	2.45838	2.52512	0.876917	2.84227	2.48356
6qn3	2.3	1x Mg2+	1.5573	0.739636	1.5573	1.27107	0.774617	5.97738	0.649617	0.703122	1.4012	1.32567
Statistics
Median			1.19604	1.08403	1.38342	1.23887	1.10454	1.37287	1.37287	1.00335	1.04063	1.15678
Average			2.06441	1.72244	1.82216	1.76368	1.71707	3.11081	2.34946	1.86087	2.32078	1.93228
success rate			0.71875	0.78125	0.78125	0.71875	0.6875	0.53125	0.6875	0.78125	0.59375	0.625

## Sheet: Table S4
Table S4: Heatmap representing theophylline aptamer re-and cross-docking performances.
Cross-docking dataset for the theophylline aptamer with the PDB structures and corresponding resolutions in Å (horizontal) and Lewis structures of the ligands of the PDB entries (vertical).
FlexX redocking (bold) and cross-docking RMSD values in Å using dry, wet, rism, waterdock_fxx and gw34 as solvent models, when docking a ligand (vertical) into a RNA structure (horizontal).
	Theophylline RS	8D28	8D2A	8D2B	8D5O	8D5L	solvent model
	8D28	3.00599	2.32057	4.10322	6.7213	3.91237	dry
	1.42	3.00599	1.50616	3.86595	7.12601	3.91237	wet
		3.00599	1.37568	1.40095	3.47242	3.98408	rism
		2.99803	2.12341	4.10322	3.75845	3.91237	waterdock_fxx
		3.00599	1.50616	3.86595	3.63649	3.91237	gw34
	8D2A	3.47164	2.1819	3.88482	6.66931	3.77728	dry
	2.17	3.47164	1.89919	3.97895	6.66931	0.466369	wet
		3.81867	1.3817	3.32652	3.91172	0.633249	rism
		3.47164	1.85988	1.3488	6.58778	0.633249	waterdock_fxx
		3.47164	2.02824	3.86332	3.40365	0.466369	gw34
	8D2B	3.49048	2.24979	3.48557	6.43998	0.404023	dry
	1.44	3.02539	1.92962	3.91587	6.43998	0.404023	wet
		3.59066	1.16787	2.62646	4.25058	0.344044	rism
		2.89371	2.34074	2.74326	4.71853	0.404023	waterdock_fxx
		3.49048	2.32294	3.83196	6.30575	0.404023	gw34
	8D5O	2.98073	2.1453	3.95055	6.90942	0.361991	dry
	2.7	2.98073	2.1453	3.95055	6.90942	0.361991	wet
		2.98073	1.28203	2.44528	3.91896	0.361991	rism
		2.98073	1.74464	3.833	3.939	3.85861	waterdock_fxx
		2.98073	2.1032	2.90775	3.57651	0.361991	gw34
	8D5L	3.07105	2.21253	3.90148	6.75247	0.524538	dry
	1.64	3.07105	2.21253	3.94405	7.13576	0.524538	wet
		3.07105	2.11213	1.4453	4.09219	0.524538	rism
		3.07105	2.21253	3.90148	3.99911	0.524538	waterdock_fxx
		3.07105	1.63242	2.87805	3.61743	0.524538	gw34

## Sheet:  Table S5
Table S5: Heatmap representing guanine RS re-and cross-docking performances.
Cross-docking dataset for the guanine RS with the PDB structures and corresponding resolutions in Å (horizontal) and Lewis structures of the ligands of the PDB entries (vertical).
FlexX redocking (bold) and cross-docking RMSD values in Å using dry, wet, rism, waterdock_fxx and gw34 as solvent models, when docking a ligand (vertical) into a RNA structure (horizontal).
	Guanine RS	6UBU	6UC8	6UC9	3G4M	3GAO	4FE5	3GER	3FO6	solvent model
	6UBU	0.410393	0.411409	1.22655	0.634716	0.173042	0.516466	0.236399	0.791473	dry
	1.6	0.371588	0.385815	8.15004	0.63	0.173042	0.276233	0.236399	0.86973	wet
		0.318172	0.33087	7.20572	0.634716	0.248459	0.276233	0.236399	0.571445	rism
		0.227953	0.685442	8.00832	0.63	0.542214	0.364037	0.236399	0.720566	waterdock_fxx
		0.193281	0.39747	6.92256	0.63	0.248459	0.221371	0.236399	0.627936	gw34
	6UC8	0.42472	0.317918	1.57634	0.698272	0.387711	0.360437	0.2547	0.746469	dry
	1.9	0.42472	0.317918	8.14514	0.633978	0.387711	0.360437	0.418275	0.7297	wet
		0.51593	0.265679	7.86353	0.698272	0.292604	0.360437	0.304093	0.750183	rism
		0.412299	0.317918	6.54345	0.633978	0.227397	0.360437	0.2547	0.746469	waterdock_fxx
		0.352004	0.188091	7.98623	0.698272	0.227397	0.360437	0.546874	0.672169	gw34
	6UC9	0.447983	0.534822	1.07138	0.441962	3.34904	0.346631	0.735886	0.364746	dry
	1.94	0.50877	0.534822	0.858408	0.424347	3.42409	3.5177	0.515862	0.338321	wet
		0.447983	0.534822	1.01924	0.441962	3.42409	0.346631	0.735886	0.41661	rism
		0.50877	0.534822	1.07138	0.441962	3.34904	0.346631	0.735886	0.41661	waterdock_fxx
		0.447983	0.534822	1.14878	0.547261	3.42409	0.346631	0.735886	0.41661	gw34
	3G4M	0.816937	0.500979	1.21713	0.475998	0.414095	0.705644	0.771826	0.496751	dry
	2.4	0.571898	0.855845	1.05726	0.475998	0.414095	0.705644	0.771826	0.496751	wet
		0.786762	0.628486	7.41276	0.50175	0.414095	0.705644	0.771826	0.656977	rism
		0.475074	0.732055	1.16644	0.34646	2.70839	3.5333	0.771826	0.535302	waterdock_fxx
		0.66916	0.464157	2.05365	0.475998	3.32111	0.705644	0.893582	0.495784	gw34
	3GAO	0.27144	0.528239	1.30086	0.470299	0.204035	0.558446	0.519653	0.70119	dry
	1.9	0.315248	0.541231	7.87592	0.470299	0.229108	0.432846	0.575269	0.704378	wet
		0.372121	0.121178	8.0551	0.64965	0.203277	0.457402	0.474352	0.648078	rism
		0.260863	0.248801	8.60215	0.470299	0.304217	0.457402	0.519653	0.596472	waterdock_fxx
		0.263741	0.220399	8.45938	0.470299	0.304217	0.558446	0.519653	0.503163	gw34
	4FE5	0.360162	0.384488	1.39191	0.476386	0.271266	0.241111	0.508195	0.709598	dry
	1.32	0.239461	0.365097	8.08346	0.476386	0.271266	0.161327	0.421314	0.856704	wet
		0.394227	0.477179	8.0335	0.805431	0.272585	0.158646	0.41878	0.61481	rism
		0.275353	0.318919	8.40656	0.652529	0.294183	0.306571	0.4583	0.709598	waterdock_fxx
		0.308129	0.412427	7.87148	0.476386	0.326695	0.324374	0.421314	0.666727	gw34
	3GER	0.257909	0.575933	1.14839	0.34257	0.610653	0.397298	0.647889	0.544397	dry
	1.7	0.445684	0.699671	7.78372	0.34257	0.590047	0.402085	0.647889	0.543172	wet
		0.445684	0.398181	7.74579	0.608369	0.591594	0.275694	0.646156	0.54498	rism
		0.336351	0.698151	9.30569	0.342333	0.591594	0.396954	0.646156	3.98065	waterdock_fxx
		0.323014	0.479571	7.8597	0.608369	0.591594	0.381064	0.646156	0.678699	gw34
	3FO6	0.466806	0.593715	0.973327	0.426854	3.36766	3.50078	0.825359	0.185443	dry
	1.9	0.466806	0.593715	1.28808	0.554358	1.08452	3.45754	0.572987	0.166665	wet
		3.99449	0.593715	1.53349	0.554358	4.08843	3.45754	0.572987	0.28809	rism
		0.466806	0.593715	1.26036	0.554358	3.70034	3.50078	0.825359	0.21522	waterdock_fxx
		3.99449	0.550077	1.44036	0.578336	0.519093	3.45754	0.572987	0.309456	gw34

## Sheet: Table S6
Table S6: Heatmap representing FMN RS re-and cross-docking performances.
Cross-docking dataset for the FMN RS with the PDB structures and corresponding resolutions in Å (horizontal) and Lewis structures of the ligands of the PDB entries (vertical).
FlexX redocking (bold) and cross-docking RMSD values in Å using dry, wet, rism, waterdock_fxx and gw34 as solvent models, when docking a ligand (vertical) into a RNA structure (horizontal).
	FMN RS	2YIE	3F4G	5C45	3F4H	6DN1	6DN2	6DN3	5KX9	solvent model
	2YIE	1.38582	6.11813	7.51189	7.01561	1.29332	3.60416	6.81375	4.27061	dry
	2.94	1.37249	6.11813	7.32924	1.01278	1.3769	5.83158	2.4976	4.27061	wet
		1.08561	6.51287	3.41126	1.32101	1.31485	3.94503	1.93235	6.62703	rism
		1.294	6.01682	5.45179	4.78401	1.99027	2.4464	7.13986	4.04056	waterdock_fxx
		1.08192	5.98642	6.38845	6.01879	1.14784	4.51464	2.13179	4.0637	gw34
	3F4G	1.03895	5.80966	4.44382	0.881622	1.0843	3.11103	4.53238	4.16177	dry
	3.01	1.03895	5.80966	4.44382	0.881622	1.0843	3.11103	4.53238	4.16177	wet
		1.67389	5.63378	5.52306	0.970954	1.49451	1.48005	1.47912	2.74198	rism
		1.27763	5.79109	5.26976	1.17792	1.15056	4.73127	1.52935	4.67057	waterdock_fxx
		1.44555	2.02236	4.49613	1.22843	1.74718	5.93535	1.47912	4.7852	gw34
	5C45	1.91797	3.42866	7.41153	1.40632	5.54833	3.81311	5.31877	4.72256	dry
	2.93	1.91797	3.42866	7.41153	1.40632	5.54833	3.81311	5.31877	4.72256	wet
		6.84457	3.33224	6.30136	1.85758	3.94989	5.46195	0.913689	5.19908	rism
		4.3504	3.57273	9.27103	2.06217	5.63227	4.47901	5.5032	6.68343	waterdock_fxx
		4.62659	4.04699	8.08155	1.42025	1.86173	3.56282	1.03382	8.2065	gw34
	3F4H	1.01295	6.23553	7.45645	1.84829	1.1004	3.83147	1.41932	5.06401	dry
	3	1.86117	6.23553	7.45645	1.84829	1.1004	3.83147	1.41932	5.06401	wet
										rism
		1.18091	2.2562	7.43694	1.05586	1.10875	2.941	2.27237	4.30874	waterdock_fxx
		1.37759	3.63269	7.4436	1.98637	1.24956	3.24555	1.6022	7.53914	gw34
	6DN1	1.58352	6.29331	4.60082	7.02878	4.21981	3.60405	2.17669	5.76224	dry
	3.03	1.58352	6.29331	4.60082	7.02878	1.14788	3.60405	2.17669	4.11198	wet
										rism
		1.4187	4.47124	7.21237	5.47848	0.964882	4.00139	1.93334	4.11198	waterdock_fxx
		1.3358	3.92576	6.59591	3.62295	1.1272	3.97623	1.85978	5.65017	gw34
	6DN2	1.67829	5.81761	4.36564	1.83765	1.08383	4.84407	4.58316	7.86183	dry
	2.88	1.67829	5.81761	4.36564	1.83765	1.08383	4.84407	4.58316	7.86183	wet
		1.22209	4.02783	7.77292	2.04638	1.20969	4.06519	1.94179	1.92044	rism
		1.70017	6.16158	6.42755	3.80489	1.58038	4.67818	1.57729	5.0983	waterdock_fxx
		1.68398	3.68486	5.39712	7.33056	2.54083	6.07036	7.13858	6.82534	gw34
	6DN3	3.91142	5.66533	6.08154	2.31427	4.62033	4.73965	1.0946	5.1249	dry
	2.8	3.91142	5.66533	6.08154	2.31427	4.62033	4.73965	1.0946	5.1249	wet
		2.62954	1.84649	8.95311	1.59324	2.53542	10.6906	1.04529	8.40249	rism
		4.29218	5.23016	8.79147	1.81887	3.18728	4.53506	1.0946	2.61649	waterdock_fxx
		4.25262	2.75606	9.68484	1.61122	2.84866	4.88224	1.08482	3.88469	gw34
	5KX9	1.23583	4.30501	10.4481	0.984389	1.89974	4.45559	2.02314	6.27944	dry
	2.9	1.23583	4.30501	10.4481	0.984389	1.89974	4.45559	2.02314	6.27944	wet
		5.22426	3.93341	1.70585	6.01637	8.26352	7.92335	7.7291	1.53422	rism
		1.40838	4.17786	2.26521	1.7354	3.05851	2.44046	0.847424	9.77247	waterdock_fxx
		3.65566	2.93188	7.43136	1.66787	2.82596	2.32532	0.784927	2.08347	gw34

## Sheet: Table S7
Table S7: Heatmap representing PreQ1 RS re-and cross-docking performances.
Cross-docking dataset for the PreQ1 RS with the PDB structures and corresponding resolutions in Å (horizontal) and Lewis structures of the ligands of the PDB entries (vertical).
FlexX redocking (bold) and cross-docking RMSD values in Å using dry, wet, rism, waterdock_fxx and gw34 as solvent models, when docking a ligand (vertical) into a RNA structure (horizontal).
Entries are clustered by C15 conformations (groups) (yellow frames). See Figure S5.
			No C15			C15 Conformation 1		C15 Conformation 2
		PreQ1 RS	8YAM	8YAN	6E1V	6E1U	6E1S	3Q50	3GCA	7E9I	solvent model
	No C15	8YAM	2.57834	7.73106	1.44032	6.26295	1.06128	4.36968	1.14162	7.24038	dry
		2.15	1.9754	1.78731	1.44032	0.882336	1.06128	4.36968	1.02777	7.2602	wet
			2.58547	7.68852	0.394482	2.18045	1.57836	4.20055	4.11714	4.49158	rism
			2.57834	7.553	6.4031	6.22673	1.57836	4.36968	4.11714	7.25594	waterdock_fxx
			2.57834	4.23773	1.27772	1.02631	1.57836	4.36968	4.11714	4.53805	gw34
		8YAN	2.474	10.2023	6.00813	1.45153	1.42674	0.808214	1.31346	4.72741	dry
		2.25	2.474	10.2023	6.00813	1.45153	1.42674	0.808214	1.31346	4.72741	wet
			4.63308	1.47294	2.73655	2.33297	2.1684	0.919534	0.908985	5.65821	rism
			2.474	7.78381	6.04135	1.48829	1.19064	0.790942	1.2221	5.54815	waterdock_fxx
			7.20906	7.33213	2.64453	2.2007	1.4539	0.919534	1.12313	4.88729	gw34
		6E1V	2.50202	3.02277	1.34743	1.47974	1.3949	0.741554	1.43135	5.1024	dry
		2.56	2.50202	3.02277	1.34743	1.47974	1.39726	0.741554	1.43135	5.1024	wet
			3.75461	3.42977	1.70813	1.56698	1.52763	0.741554	1.52621	5.56389	rism
			2.54109	3.02277	1.6533	1.47974	1.3949	0.741554	1.43135	4.70706	waterdock_fxx
			2.55698	1.5165	0.588439	1.56698	1.30229	0.64351	1.01368	5.32197	gw34
	C15 Conformation 1	6E1U	3.20248	7.47847	0.933164	2.45462	2.00833	4.29235	0.551291	3.85749	dry
		1.94	3.20248	7.47847	0.933164	2.45462	2.00833	4.25089	0.551291	5.36425	wet
			7.31829	2.36063	2.44019	2.4509	0.914799	0.691773	0.806882	3.80884	rism
			2.69631	7.47847	0.933164	1.152	1.82438	0.729636	0.551291	3.85748	waterdock_fxx
			7.5493	7.26912	1.60159	2.45462	1.61947	4.41401	0.68024	1.68651	gw34
		6E1S	3.07777	5.27235	1.35723	2.70643	1.92211	4.11257	1.12511	2.33127	dry
		1.8	2.75504	5.27235	1.41809	2.71906	2.52476	4.18717	1.12511	2.33127	wet
			2.75504	1.37061	1.32319	2.44046	1.57983	4.14908	0.836994	2.46167	rism
			7.62515	8.2262	1.89485	2.62842	2.25396	4.18717	1.47552	2.80741	waterdock_fxx
			8.7914	10.4594	1.33119	2.52185	1.5786	4.24218	0.514341	9.50205	gw34
	C15 Conformation 2	3Q50	5.68045	5.36305	5.62652	5.65367	5.22782	0.546053	0.39659	5.54425	dry
		2.75	5.68045	5.36305	5.62652	5.65367	5.22782	0.546053	0.39659	5.54425	wet
			4.06108	2.43826	11.1393	10.4692	2.28654	0.681255	0.522358	4.64692	rism
			4.19605	2.80166	11.5549	9.58209	2.35718	0.567057	0.462951	4.77083	waterdock_fxx
			12.6923	5.19531	13.3538	12.464	9.90128	0.560916	0.522358	5.66789	gw34
		3GCA	6.05575	5.21389	5.88688	5.10076	5.04545	0.682579	0.417695	2.5691	dry
		2.75	6.05575	5.21389	5.88688	5.10076	5.04545	0.682579	0.417695	2.5691	wet
			5.06406	8.44151	3.84001	4.01637	6.65832	0.808898	0.417695	4.34553	rism
			5.35178	4.49179	3.84001	4.91072	5.41685	0.645218	0.504628	2.62384	waterdock_fxx
			4.51178	6.16548	3.5856	5.40013	5.41685	0.710947	0.605719	5.48544	gw34
		7E9I	6.31083	4.99056	5.78312	3.89896	3.75411	0.62859	0.47364	1.69464	dry
		2.8	6.31083	4.99056	5.78312	3.89896	3.75411	0.62859	0.47364	1.69464	wet
			5.92059	3.1027	5.26589	4.46661	6.5505	0.780318	0.65359	1.62043	rism
			6.09851	4.50976	3.16487	3.86526	5.05865	0.62859	0.47364	4.69903	waterdock_fxx
			6.05164	4.94046	5.33568	4.7583	6.5505	0.780318	0.989658	2.37552	gw34

## Sheet: Table S8
Table S8: Heatmap representing TPP RS re-and cross-docking performances.
Cross-docking dataset for the TPP RS with the PDB structures and corresponding resolutions in Å (horizontal) and Lewis structures of the ligands of the PDB entries (vertical).
FlexX redocking (bold) and cross-docking RMSD values in Å using dry, wet, rism, waterdock_fxx and gw34 as solvent models, when docking a ligand (vertical) into a RNA structure (horizontal).
Entries are clustered by G72 conformations (groups) (yellow frames). See Figure S5.
			G72 Conformation 1					G72 Conformation 2		G72 Conformation 3			G72 Conformation 4		No G72
		TPP RS	7TZT	7TZU	4NYB	4NYC	4NYD	2GDI	2HOM	7TDA	7TDC	7TD7	7TZR	7TZS	2HOK	2HOP	solvent model
	G72 Conformation 1	7TZT	2.45404	4.49256	1.68191	3.32073	3.27543	7.21255	8.571	5.27826	6.52202	3.56816	2.48732	2.70397	6.15855	7.59783	dry
		2.96	2.45404	4.49256	1.68191	3.32073	3.27543	7.21255	8.571	5.27826	6.52202	3.56816	2.48732	2.70397	6.15855	7.59783	wet
			2.63542	4.2081	2.02606	0.651558	0.54592	6.69043	3.10142	5.06095	5.30137	2.04112	2.54026	1.4411	7.30197	1.89818	rism
			2.32288	2.25527	6.66188	3.51385	3.27543	4.91696	8.35971	4.7698	8.22931	7.37606	2.55548	2.70397	6.79374	7.23967	waterdock_fxx
			2.45404	3.82266	1.59328	1.22816	2.37761	6.71297	8.48579	5.31529	5.54358	6.49712	2.6701	2.18897	9.31994	6.65909	gw34
		7TZU	11.6416	8.57537	6.50248	12.0809	12.2317	5.3327	12.9712	8.77107	6.82309	6.5569	11.4926	7.09396	11.5808	5.99729	dry
		2.87	11.6416	8.19826	6.26615	12.5142	11.6866	12.7444	8.90681	5.8825	8.3559	8.47345	11.406	6.79521	5.42169	7.9886	wet
			1.69172	5.01961	8.50132	2.86096	0.839519	2.47883	3.04614	6.85724	5.3938	7.98459	2.56569	2.97361	8.84962	9.07759	rism
			2.92702	3.30301	9.68276	2.80682	0.798856	7.86042	8.95034	4.88289	8.81926	7.92082	2.68083	2.87835	4.88456	5.86617	waterdock_fxx
			5.97683	11.908	10.6136	11.6864	11.9507	10.0094	9.70759	9.42064	11.005	9.19164	6.00622	6.3016	9.13057	7.50323	gw34
		4NYB	2.53536	4.40399	0.977513	2.76774	3.03179	5.60038	4.72884	5.47141	5.97757	3.38437	2.98361	0.979578	5.61399	3.47985	dry
		3.1	2.53536	4.40399	0.977513	2.76774	3.03179	5.60038	4.72884	5.47141	5.6765	3.38437	2.98361	0.979578	5.11972	3.56094	wet
			2.37635	3.88927	1.40146	1.04308	2.48029	5.29681	3.70708	4.22942	2.97696	2.60551	2.51859	2.7112	5.26901	3.67331	rism
			2.53536	2.59029	1.27267	2.76774	3.05185	2.84656	4.87468	5.30051	4.97975	1.97164	2.98361	2.48397	5.16439	4.1963	waterdock_fxx
			2.53536	2.41605	0.977513	2.76774	2.96629	5.6548	3.60557	5.14431	3.29481	2.97327	2.51847	0.979578	2.70292	3.48688	gw34
		4NYC	2.59311	4.39229	1.54103	2.7534	0.703235	5.75694	4.76456	4.93417	6.43566	3.72919	2.90642	1.27523	5.83798	3.20372	dry
		3.15	2.59311	4.22842	1.54103	2.7534	0.703235	4.86646	5.21761	5.61102	2.28473	3.10917	2.90642	1.27523	2.45728	3.20372	wet
			1.51637	3.32641	2.04494	2.35211	1.31197	3.16287	1.97635	3.6572	2.36786	1.85592	3.14589	2.93116	2.63969	6.60234	rism
			2.70451	3.30439	1.01853	2.79726	2.32203	2.50775	3.93624	3.20188	2.52741	3.03093	2.99091	1.31682	3.04129	2.82025	waterdock_fxx
			2.59311	3.9728	1.91458	2.7534	0.410602	4.04399	3.60156	4.08521	3.16654	1.66832	2.53949	1.27523	3.93132	2.02076	gw34
		4NYD	2.86193	4.03663	3.9282	3.79301	2.79436	6.41556	4.57654	5.34353	6.4712	3.50171	2.92887	2.4324	6.3142	3.81011	dry
		2.9	2.86193	4.03663	3.9282	3.79301	2.79436	6.41556	4.57654	5.34353	6.4712	3.50171	2.92887	2.4324	6.29352	3.66326	wet
			2.98679	1.80747	9.69163	3.79448	0.616884	5.39917	5.9009	5.1406	5.24864	5.5763	7.12381	2.07944	7.51117	5.87087	rism
			2.8719	3.43804	1.89225	3.79301	2.79436	4.59012	3.39445	4.88343	5.516	2.39738	2.80297	2.35333	7.967	2.97042	waterdock_fxx
			2.67795	7.25561	8.94706	2.74916	0.778437	5.2652	5.4141	4.93221	5.21201	5.14595	9.73249	0.905266	4.87509	4.98268	gw34
	G72 Conformation 2	2GDI	2.50618	4.33294	3.99418	12.3491	11.6003	1.99169	4.44925	0.651006	9.25812	3.5871	3.81469	1.20156	7.51742	4.02788	dry
		2.05	1.58742	3.09602	5.01209	2.57108	2.58731	1.42201	1.88628	1.55699	1.4178	1.77437	2.94816	2.9735	1.0609	1.88776	wet
			1.87524	3.27776	11.3838	2.59319	2.66674	1.50029	1.21362	1.57201	1.5716	1.9304	2.75571	2.74068	1.69035	2.16674	rism
			1.58742	4.44281	1.11767	2.56739	2.99119	1.49443	3.28833	1.50007	2.26967	3.83015	2.44607	1.09161	1.87135	2.27453	waterdock_fxx
			2.50618	2.73686	11.6305	0.878702	0.678772	1.42171	1.72204	0.913811	1.72404	1.67088	2.71498	3.03303	0.951609	2.87635	gw34
		2HOM	1.07912	1.9389	1.60697	15.6644	0.540302	2.42604	2.04621	1.9325	1.67422	2.77318	1.45425	3.0289	1.91705	5.76834	dry
		2.89	1.07912	1.9389	1.60697	15.6644	0.540302	1.80982	1.84053	1.81297	2.30189	2.77318	1.42721	3.0289	1.452	3.01484	wet
			3.87502	2.97207	5.5052	2.45508	0.95138	2.55787	0.833079	1.95908	2.46017	1.91831	1.73538	4.9837	1.77072	2.97383	rism
			4.03498	4.42027	2.24383	10.9738	3.24949	2.03397	1.79269	2.11028	5.93601	1.54698	5.62082	5.18738	2.34995	1.8176	waterdock_fxx
			1.3328	2.50749	10.9783	11.995	11.0356	1.80061	1.8843	1.88539	3.32865	2.24611	2.56214	3.22121	1.26169	2.91286	gw34
	G72 Conformation 3	7TDA	2.49161	8.34284	1.09659	12.7186	2.31195	1.74729	2.18911	1.75862	0.729593	5.4548	2.76934	2.91243	1.62892	2.2607	dry
		2.25	2.49161	3.55506	1.09659	5.03112	2.31195	1.59114	4.26103	1.44623	1.07297	5.4548	2.68448	2.91243	2.33141	6.1677	wet
			1.22727	3.28097	0.66271	2.57049	0.525558	1.56209	1.96973	1.24265	1.39208	2.09009	2.86383	2.78823	1.55489	1.75595	rism
			1.58918	2.28996	0.81184	13.4669	2.98872	1.46336	1.86377	1.4755	1.17311	1.97007	2.68448	2.61033	1.21216	2.23337	waterdock_fxx
			1.58918	6.15431	5.58292	2.6094	2.61189	1.52266	1.94634	1.57876	1.15865	2.01821	2.76934	1.35332	1.55617	2.04555	gw34
		7TDC	2.34757	4.02626	1.2235	11.142	2.3941	2.15796	4.5163	2.23351	1.2646	3.68616	2.67475	11.1454	2.16307	1.84803	dry
		2.46	2.34757	4.02626	1.2235	2.60146	2.3941	1.7183	3.38836	0.996224	1.15368	3.68616	2.76524	15.9304	1.5164	1.69443	wet
			3.98509	4.84187	15.3121	2.56762	2.49589	1.49041	1.76472	1.7554	0.834263	2.55756	2.68352	15.9304	1.12435	2.84853	rism
			2.61042	2.98797	11.5576	2.63922	0.754	1.72872	2.24616	1.57687	1.00093	2.56681	2.85238	2.65701	2.0781	1.70434	waterdock_fxx
			1.75249	3.34524	9.22177	0.753767	11.813	1.84995	1.85358	1.77883	1.59534	2.35825	2.95054	2.02751	1.09374	2.69179	gw34
		7TD7	1.25466	3.78299	1.20024	2.74432	3.03713	5.73737	4.49138	6.42272	5.8123	3.87215	2.58889	2.1932	5.5755	2.02687	dry
		2.95	1.25466	3.78299	1.20024	2.74432	3.03713	5.73737	4.49138	6.42272	5.8123	3.87215	2.58889	2.1932	5.5755	2.02687	wet
			1.25466	1.75517	1.20024	2.74432	3.06916	6.91017	8.33621	6.88287	6.5503	6.91385	2.58594	2.1932	7.82499	6.83688	rism
			0.829282	3.14141	1.47616	2.74432	3.03713	2.7621	2.39858	1.9113	1.66364	1.77756	2.79214	2.27603	2.43456	2.33765	waterdock_fxx
			2.74797	2.17717	1.65578	2.81765	3.6292	5.32383	3.74514	5.34152	1.84941	1.89937	2.60415	2.62823	4.7123	2.14489	gw34
	G72 Conformation 4	7TZR	2.91859	4.66407	1.33249	3.10508	3.29293	6.6293	8.17467	6.11338	6.45688	3.61449	2.83947	2.40123	6.46607	4.03203	dry
		2.7	2.91859	4.66407	1.33249	3.10508	3.29293	6.6293	8.17467	6.11338	6.45688	3.61449	2.83947	2.40123	6.46607	4.03203	wet
			2.77779	2.5617	1.21328	3.10508	2.9641	6.32913	3.8941	9.5307	3.76636	2.62984	2.11594	0.873264	6.00944	3.01877	rism
			2.91859	4.46611	1.48125	3.10508	3.29293	5.9706	8.25312	6.71738	6.06058	2.40175	2.36219	2.39348	6.14523	2.96585	waterdock_fxx
			2.92092	3.65671	1.62937	3.09055	3.10081	6.43962	3.93876	3.88406	3.26738	3.61449	2.48065	2.62951	2.82453	2.95618	gw34
		7TZS	2.67557	4.01467	1.54746	3.04909	0.669611	5.66069	4.67414	5.42445	5.50914	3.88965	2.57644	2.48721	6.07185	3.60067	dry
		2.21	2.67557	4.25665	1.51784	3.04909	0.669611	4.32906	5.42469	4.59066	3.05342	2.32058	2.76311	2.4348	2.43274	2.72276	wet
			2.67557	1.04133	1.27333	3.04909	0.669611	9.39832	2.83903	8.87014	9.33363	8.40573	2.24316	0.664324	8.84289	3.82205	rism
			2.67557	3.4397	1.43288	3.04909	0.669611	5.55764	4.8715	5.63098	3.4481	3.16964	1.09596	0.940865	5.23627	4.05098	waterdock_fxx
			2.67557	4.00175	1.44161	3.04909	0.804171	5.45822	4.74297	5.35031	5.94441	7.66509	2.09282	0.709192	5.77812	3.97283	gw34
	No G72	2HOK	2.53602	6.89921	0.983555	2.49422	3.1296	1.64066	0.930771	1.61922	1.89292	2.82191	2.97487	0.960024	1.20648	1.75438	dry
		3.2	2.53602	6.89921	0.983555	2.49422	3.1296	1.64066	0.930771	1.61922	1.4991	2.9838	2.97487	0.960024	1.10108	1.75438	wet
			1.8406	3.67718	5.41477	2.49422	2.48285	1.92685	0.573482	1.93096	1.5601	1.82433	2.76216	2.70278	1.66176	2.37871	rism
			2.53602	5.3251	2.40889	1.0529	2.50054	2.20422	1.44233	1.81357	1.6101	2.55713	2.97487	2.90606	2.04768	2.82911	waterdock_fxx
			2.56093	4.91038	1.3519	2.49422	3.00755	1.42995	4.6872	1.8587	0.944251	3.29692	2.61441	2.90254	1.74537	3.0801	gw34
		2HOP	2.40515	3.73002	0.773415	2.59691	2.9805	5.64415	4.17542	6.43472	4.47289	3.37769	0.908605	1.20082	5.96006	5.15388	dry
		3.3	2.40515	3.73002	0.773415	2.59691	2.9805	5.64415	4.17542	6.43472	4.47289	3.37769	0.908605	1.20082	5.96006	5.15388	wet
			1.24354	2.32576	2.42667	2.59691	2.97622	3.16184	2.7444	3.287	2.4402	3.65786	3.03271	2.86511	2.99447	2.48857	rism
			2.32309	3.50111	1.72648	2.59691	2.9805	6.38029	4.48195	6.03338	6.14511	3.39443	2.12371	1.47553	5.90079	2.0986	waterdock_fxx
			2.397	3.53863	0.773415	2.55922	2.9805	4.33477	2.23893	4.28737	4.20532	1.62054	2.81196	1.46594	4.22939	2.0986	gw34

## Sheet: Table S9
Table S9: Exemplary GOLD configuration file for wet docking.
GOLD configuration file was created using the graphical user interface of Hermes. $Paths need to be replaced.
Paths and input files were created by the GUI of Hermes, the reference ligand named ref.mol2, the water molecules named ID_HOHxy.mol2 with xy being numbers and the receptor named ID_protein.mol2.
GOLD CONFIGURATION FILE
AUTOMATIC SETTINGS
autoscale = 1
POPULATION
popsiz = auto
select_pressure = auto
n_islands = auto
maxops = auto
niche_siz = auto
GENETIC OPERATORS
pt_crosswt = auto
allele_mutatewt = auto
migratewt = auto
FLOOD FILL
radius = 6
origin = 0 0 0
do_cavity = 1
floodfill_atom_no = 0
cavity_file = $Path/ref.mol2
floodfill_center = cavity_from_ligand
DATA FILES
ligand_data_file $Path/ref.mol2 10
ligand_reference_file = $Path/ref.mol2
param_file = DEFAULT
set_ligand_atom_types = 1
set_protein_atom_types = 0
directory = .
tordist_file = DEFAULT
make_subdirs = 0
save_lone_pairs = 1
fit_points_file = fit_pts.mol2
read_fitpts = 0
FLAGS
internal_ligand_h_bonds = 0
flip_free_corners = 0
match_ring_templates = 0
flip_amide_bonds = 0
flip_planar_n = 1 flip_ring_NRR flip_ring_NHR
flip_pyramidal_n = 0
rotate_carboxylic_oh = flip
use_tordist = 1
postprocess_bonds = 1
rotatable_bond_override_file = DEFAULT
solvate_all = 1
TERMINATION
early_termination = 0
n_top_solutions = 3
rms_tolerance = 1.5
CONSTRAINTS
force_constraints = 0
COVALENT BONDING
covalent = 0
SAVE OPTIONS
save_score_in_file = 1
save_protein_torsions = 1
concatenated_output = GOLD-wet.sdf #output name
clean_up_option delete_all_solutions
clean_up_option save_top_n_solutions 1
clean_up_option delete_redundant_log_files
clean_up_option delete_all_initialised_ligands
clean_up_option delete_empty_directories
clean_up_option delete_rank_file
output_file_format = MACCS
FITNESS FUNCTION SETTINGS
initial_virtual_pt_match_max = 3
relative_ligand_energy = 1
gold_fitfunc_path = goldscore
start_vdw_linear_cutoff = 6
score_param_file = DEFAULT
WATER DATA
water 1 toggle spin 0 $Path/ID_HOHxx.mol2
water 1 toggle spin 0 $Path/ID_HOHxy.mol2
[…] #number of water molecules depends on target. ID_HOHxy.mol2 files are generated during setup within the Hermes GUI.
PROTEIN DATA
protein_datafile = $Path/ID_protein.mol2
